# Supplementary material for: Dysregulation of Synaptic and Developmental Transcriptomic/Proteomic Profiles upon Depletion of MUNC18-1
Source: eNeuro. 2022 Nov 9;9(6):ENEURO.0186-22.2022. doi: 10.1523/ENEURO.0186-22.2022 (PMC9668351; doi:10.1523/ENEURO.0186-22.2022)
Supplement: Extended Data Table 3-1 — Protein lists overlap other proteomic studies. Download Table 3-1, XLS file. [file enu-eN-NWR-0186-22-s09.xls]

## Sheet: Hoque 2019
Hoque 2019 unique	Shared	Stxbp1 KO unique
SEC23A	MAP4	DNAJC6
UCHL3	RTN4	RAB2A
DPY30	PRKAR2B	NSUN2
AK1	YWHAG	CD44
PTN	TUBB2A	CEP57L1
CNPY2	SERPINH1	VAMP2
NAPA	CXADR	SRCIN1
HNRNPH1	ATP1A2	ATP6V1F
NUTF2	BASP1	PANX1
MATR3	GNAI1	EIF6
DDX5	EIF4A1	DCTN4
UBB	ATP1B1	AMPH
SMARCC2	SSB	JPT1
HMGB3	DCLK1	PAK1
AP1G1	MAP2	DNM3
PGK2	MAPT	GIT1
SOD2	GNAO1	SYT1
MYL12B	MAP1B	SLC6A11
RPS5	YWHAH	SCAF8
CALB1	CTSB	HMOX1
RPL7A	CAMK2B	ATP1A3
GLRX3	SRGAP2	RTN1
PGRMC1	PHGDH	LMAN2
PSAP	HADHA	TPRG1L
RARS1	RUFY3	FNBP1L
TUBAL3	PCBP2	ACOT1
LRP1	HK1	PFAS
PDIA3	GNB1	ANAPC4
API5	SNCA	TRIM33
ACAT1	GAPDH	DLG2
ALDOC	APEX1	SYNE2
ELAVL4	SNAP91	DPYSL2
PPP3R1	DPYSL3	GOT1
HNRNPF	STMN1	TLE1
FSCN1	SNCB	PLXNA2
HSPD1		AK3
DDX3Y		PALM
CFL2		ACADM
TUBB		EPDR1
PREP		ATP6V1B2
CPSF6		ANP32E
RHOB		NSF
PSMB6		PPP3CB
HNRNPM		TPP2
SH3GLB1		NCS1
UQCRC1		STX1A
UBA52		SCPEP1
CCT8		CTNNA1
SPTBN1		D1PAS1
RPS27A		NTRK2
RPL3		ACTL6A
PSMA7		ARHGEF7
VSNL1		LGMN
ACTC1		PLCB1
CS		BAZ1B
CDH2		SNX16
ARF5		FUBP3
SLC3A2		G3BP2
HSP90B1		SMC3
ATP5PD		DNMT1
RHOA		EPB41L2
RPS19		INA
LRRC59		SYNGR3
HP1BP3		SLC6A1
TSN		PDCD4
TARDBP		NAPG
ERP44		GNAZ
PPP2CA		NAGLU
MAPRE2		FBXO22
RPL13		PPP3CA
UBE2N		AKT2
GOT2		PRKAR2A
TIPRL		FRG1
DCX		OSTF1
ATAT1		AFAP1
AP2M1		PCYT1A
ACTG2		CEP170
PHB2		UBQLN4
GANAB		UBA6
PGAM1		NECAP1
PDIA6		MSH6
MARCKSL1		VAT1L
DLD		RAB3D
CDK5		ALDH2
COPS2		YWHAE
ELAVL2		MCM7
TUBA1A		TBPL1
CAMKV		STX12
GPD2		KIFAP3
TPM2		CREB1
LDHA		ABI1
CYC1		ATP6V1H
SV2A		NEO1
PTRH2		SLC1A4
AC010132.3		PSAT1
MYH10		TRIM2
RUVBL1		IQGAP1
TUBB4B		SOGA3
RANBP1		TRIM3
ARF3		DNM1
NDUFA4		EMD
CAP1		PLXNA1
EIF5A2		GPRIN1
NT5DC3		FAM98B
NAP1L4		XPO1
TUBA3D		CNTN1
ACTA1		GNAQ
TPM1		CAMK2A
PSMC3		DTYMK
ATP1B2		PFDN1
PSMD2		PHYHIPL
PSMA8		ACAT2
ACLY		RAB3A
NACA		PPP1R9A
RPS25		TUSC3
PRMT1		RPA1
ACTA2		SUPT5H
EIF3I		FUS
PPIB		HK2
NDUFA10		UBE2O
GAP43		TOP2A
PHB		SYN1
KPNB1		RTCA
GNG2		NCDN
PSME3		RAB4A
MDH2		GNA11
OLA1		PIP4K2B
PTPA		ACSL1
STMN2		GDI1
DDX3X		SRGAP1
HNRNPU		ARHGEF2
CSNK2A1		NCBP1
SRSF3		ADK
GSK3B		ACOT7
CCT6A		ABI2
PSMC1		NT5DC2
TUBB4A		NCAM1
ARL8B		ZBTB18
SDHA		NCAPD2
VDAC2		ACADL
ATP5PF		FERMT3
ELAVL3		SPTAN1
BSG		SGIP1
UBC		GDAP1L1
BIN1		KRR1
CBR1		PPP1R9B
SYN2		CST3
		UFL1
		PNMAL2
		CNN3
		KIF2A
		CHD4
		MCM2
		DCTN3
		DBN1
		PICALM
		DHX15
		MCM4
		SMC4
		TRIM28
		RCC2
		AHCY
		HADHB
		ASAH1
		CAB39
		EPB41L1
		MSH2
		CRMP1
		DHFR
		GM20390
		RTCB
		PA2G4
		ATP1A1
		RPA3
		RAC3
		PGM2L1
		YWHAZ
		HAT1
		MBLAC2
		HUWE1
		GABBR1
		MCM3
		H2-KE6
		KIF1A
		IRGQ
		GTF2F2
		ROBO2
		RNH1
		LIMA1
		MAP1LC3A
		AP2A1
		DNAJC9
		SNAP25
		CTBP2
		UMPS
		DCTN1
		NTM
		CLIP3
		KLC1
		RGS6
		NCALD
		PCBP1
		KIF3A
		TTC23L
		ACP1
		ATP6V0A1
		MAPRE3
		ILKAP
		FAM177A1
		AGAP3
		PDS5A
		VIM
		CADPS
		RAB9B
		NAA50
		GDAP1
		PCNA
		MAP1LC3B
		THY1
		NAPB
		FAM120A
		AP1M1
		LCP1
		DPP7
		DPYSL4
		MCM6
		STXBP1
		USP12
		SART3
		ACADVL
		CAPG
		PREPL
		MAPK8IP3
		CD47
		PRKACA
		DPYSL5
		GM28036
		INPP1
		WDR37
		XRCC5
		KLC2
		NEGR1
		STX1B
		CYTH2
		MYO5A
		STX7
		ATP6V1A
		PCDHGC3
		CLIP2
		CD200
		HEXB
		UBFD1
		TRIM46
		SH3GLB2
		SAE1
		PSIP1
		ADD1
		ANP32A
		HMGCS1
		SYT7
		ARRB1
		STRN4
		DHRS1
		TMED5
		YKT6
		CALB2
		DEK
		GMPS
		MCM5
		ESD
		MAT2B
		VTI1B
		CSE1L
		CTNNA2
		HRAS
		ACTN1
		AMPD2
		METTL16
		RCN1
		UBE2K
		DCTN2
		MLLT11
		CTSD
		NELFB
		PMM2
		TPR
		GATAD2B
		ARPC1A
		DDX46
		MYG1
		NRXN1
		NAA15
		ATP6V1E1
		RANBP2
		ECI1
		RBP1
		NPL
		PICK1
		DYNC1I2
		GABARAPL2
		ANP32B
		HEXA
		NRD1
		CYFIP2
		SESTD1
		DHX36
		NCAPG
		DIS3
		EXOSC8
		SH3GL1
		LASP1
		RAB4B
		FDPS
		KIF5C
		CTTN
		MYBBP1A
		M6PR
		VRK1
		ADD2
		MAT2A
		SYNGR1
		REEP2
		PBX3
		ACADS
		CAMK2G
		ERC1
		HMGB2
		TRMT5
		SHMT2
		PTBP1
		PAK2
		RAN
		GRIA2
		IRF2BPL
		ATP2B1
		DPP6
		NSDHL
		FAM171A2
		SMAP1
		FXR1
		ZADH2
		XPO5
		HMGB1
		CACNA2D3
		SYP
		KIF23
		WDR47
		CTSC

## Sheet: Arntzen 2012 Apoptosis
Arntzen 2012 Apoptosis unique	Shared	Stxbp1 KO unique
SNAP29	YWHAH	DNAJC6
ACTN4	PCBP1	RAB2A
ELMO2	DPYSL2	NSUN2
PMPCA	AKT2	CD44
CCT4	YWHAE	CEP57L1
H2AC16		VAMP2
TPT1		MAP4
CRABP1		GABBR1
TUBA4A		SRCIN1
PAFAH1B3		MCM3
SRSF9		H2-KE6
WDR61		RTN4
PRDX3		ATP6V1F
RBMX		KIF1A
ARHGEF6		IRGQ
GANAB		PANX1
ZYX		MAP1B
PAICS		EIF6
EIF3B		DCTN4
LSP1		AMPH
CPOX		GTF2F2
CALR		JPT1
UBA1		PAK1
TANK		PRKAR2B
FASN		DNM3
ECH1		GIT1
TPM2		SYT1
ILF2		ROBO2
SFPQ		SLC6A11
KRT8		RNH1
CROCC		SCAF8
LDHA		HMOX1
PSMA1		MAP1LC3A
H2AC17		LIMA1
PLIN3		AP2A1
RUVBL1		ATP1A3
PDCD5		DNAJC9
APAF1		SNAP25
TUBB4B		CTSB
RALY		RTN1
SEPTIN11		LMAN2
TAGLN2		CTBP2
H2AC13		TPRG1L
TBCA		UMPS
EEF1D		CAMK2B
TPM1		DCTN1
SERPINB4		NTM
IPO5		FNBP1L
WDR1		KLC1
SERPINB1		ACOT1
PARD6A		PFAS
CBX5		CLIP3
name		RGS6
YWHAQ		NCALD
CKB		ANAPC4
H2BC14		TRIM33
KPNB1		KIF3A
KHDRBS1		DLG2
STYX		TTC23L
SRSF1		YWHAG
MDH2		ACP1
GART		SYNE2
CIDEB		ATP6V0A1
HMGA1		TUBB2A
MYC		GOT1
SUPT16H		MAPRE3
GMFG		SERPINH1
ACTG1		TLE1
AKR1B1		ILKAP
STIP1		PLXNA2
HNRNPL		FAM177A1
CA2		AK3
NME1		PALM
TMEM33		ACADM
RAD50		EPDR1
SRRM2		AGAP3
TNFAIP3		ATP6V1B2
CLIC1		PDS5A
PPP1R17		ANP32E
CCT6A		NSF
IMMT		VIM
MAD2L2		RAB9B
DARS1		CADPS
GSTP1		PPP3CB
H2AC11		TPP2
TRAP1		CXADR
CAPZB		NAA50
ANXA5		NCS1
CDC40		GDAP1
STOML2		ATP1A2
AHNAK		MAP1LC3B
TUBA1B		PCNA
H2AC15		STX1A
EIF4A3		THY1
		NAPB
		FAM120A
		AP1M1
		SCPEP1
		CTNNA1
		D1PAS1
		DPP7
		LCP1
		BASP1
		NTRK2
		ACTL6A
		DPYSL4
		ARHGEF7
		MCM6
		STXBP1
		USP12
		LGMN
		PLCB1
		SRGAP2
		BAZ1B
		ACADVL
		SART3
		SNX16
		FUBP3
		CAPG
		PREPL
		G3BP2
		CD47
		MAPK8IP3
		PHGDH
		PRKACA
		SMC3
		DNMT1
		EPB41L2
		DPYSL5
		INA
		SYNGR3
		INPP1
		HADHA
		GM28036
		WDR37
		SLC6A1
		XRCC5
		PDCD4
		NAPG
		GNAZ
		NAGLU
		FBXO22
		KLC2
		PPP3CA
		NEGR1
		STX1B
		CYTH2
		STX7
		MYO5A
		RUFY3
		GNAI1
		ATP6V1A
		PCDHGC3
		PRKAR2A
		FRG1
		PCBP2
		CLIP2
		HK1
		OSTF1
		CD200
		EIF4A1
		HEXB
		AFAP1
		UBFD1
		GNB1
		TRIM46
		PCYT1A
		SH3GLB2
		CEP170
		UBQLN4
		SAE1
		ADD1
		PSIP1
		UBA6
		NECAP1
		MSH6
		VAT1L
		RAB3D
		ALDH2
		ATP1B1
		ANP32A
		TBPL1
		MCM7
		STX12
		KIFAP3
		SYT7
		CREB1
		HMGCS1
		STRN4
		ARRB1
		ABI1
		ATP6V1H
		NEO1
		SLC1A4
		DHRS1
		YKT6
		TMED5
		PSAT1
		TRIM2
		CALB2
		IQGAP1
		SOGA3
		DEK
		TRIM3
		DNM1
		EMD
		GMPS
		MCM5
		PLXNA1
		GPRIN1
		FAM98B
		XPO1
		CNTN1
		ESD
		GNAQ
		SNCA
		CAMK2A
		VTI1B
		MAT2B
		DTYMK
		PFDN1
		CSE1L
		HRAS
		CTNNA2
		AMPD2
		ACTN1
		METTL16
		PHYHIPL
		ACAT2
		SSB
		RAB3A
		PPP1R9A
		UBE2K
		TUSC3
		RCN1
		DCTN2
		GAPDH
		MLLT11
		RPA1
		SUPT5H
		FUS
		CTSD
		HK2
		UBE2O
		DCLK1
		NELFB
		TOP2A
		SYN1
		APEX1
		PMM2
		TPR
		GATAD2B
		RTCA
		NCDN
		ARPC1A
		DDX46
		RAB4A
		MYG1
		NRXN1
		ATP6V1E1
		NAA15
		RANBP2
		GNA11
		PIP4K2B
		ACSL1
		ECI1
		RBP1
		GDI1
		NPL
		PICK1
		SRGAP1
		ARHGEF2
		DYNC1I2
		NCBP1
		ADK
		ACOT7
		GABARAPL2
		ABI2
		ANP32B
		HEXA
		NRD1
		NT5DC2
		NCAM1
		CYFIP2
		ZBTB18
		SESTD1
		NCAPD2
		ACADL
		FERMT3
		DHX36
		SPTAN1
		NCAPG
		SGIP1
		DIS3
		GDAP1L1
		KRR1
		EXOSC8
		LASP1
		PPP1R9B
		SH3GL1
		RAB4B
		CST3
		UFL1
		FDPS
		SNAP91
		PNMAL2
		CNN3
		KIF5C
		KIF2A
		CTTN
		CHD4
		MCM2
		DCTN3
		MYBBP1A
		DBN1
		PICALM
		DHX15
		MCM4
		M6PR
		VRK1
		ADD2
		MAT2A
		MAP2
		SYNGR1
		REEP2
		MAPT
		PBX3
		ACADS
		CAMK2G
		SMC4
		ERC1
		HMGB2
		TRIM28
		DPYSL3
		RCC2
		TRMT5
		SHMT2
		PTBP1
		AHCY
		STMN1
		PAK2
		GRIA2
		RAN
		HADHB
		ATP2B1
		IRF2BPL
		ASAH1
		DPP6
		NSDHL
		CAB39
		EPB41L1
		MSH2
		FAM171A2
		SMAP1
		CRMP1
		DHFR
		FXR1
		GM20390
		SNCB
		ZADH2
		XPO5
		PA2G4
		RTCB
		ATP1A1
		RPA3
		CACNA2D3
		HMGB1
		RAC3
		SYP
		KIF23
		PGM2L1
		YWHAZ
		HAT1
		WDR47
		MBLAC2
		CTSC
		HUWE1
		GNAO1

## Sheet: Arntzen 2012 Cell death
Arntzen 2012 Cell death unique	Shared	Stxbp1 KO unique
GMPR2	MAP4	RAB2A
ACTN4	EIF6	CD44
RPS11	TRIM33	VAMP2
ELMO2	SYNE2	PANX1
VPS33A	DPYSL2	JPT1
ACTR3	GOT1	PAK1
ECHS1	BASP1	SLC6A11
PDHA1	ACTL6A	SCAF8
TKT	FUBP3	ATP1A3
HSPB1	SMC3	RTN1
PFKP	NAPG	TPRG1L
PMPCA	PPP3CA	FNBP1L
MYO1B	ALDH2	ACOT1
DDT	YWHAE	ANAPC4
RPL10A	FUS	AK3
QARS	GDI1	EPDR1
BID	ACOT7	ANP32E
U2SURP	FERMT3	TPP2
MACF1	SPTAN1	CXADR
RPS18	PICALM	D1PAS1
HSD17B10	DHX15	ARHGEF7
G3BP1	SMC4	BAZ1B
NUP155	RCC2	SNX16
RAC1	AHCY	SYNGR3
DDB1	ASAH1	PDCD4
ANXA1	ATP1A1	FBXO22
CYCS	YWHAZ	PRKAR2A
DAZAP1	HUWE1	OSTF1
MATR3	MCM3	PCYT1A
PAIP1	YWHAH	CEP170
MON1B	LIMA1	UBQLN4
IGF2BP3	AP2A1	MSH6
SEC23B	CTSB	VAT1L
DDX5	PCBP1	ATP1B1
AP1G1	VIM	KIFAP3
SOD2	NAA50	TRIM2
AMBRA1	PCNA	TRIM3
GNAI3	AP1M1	DNM1
PHLDA3	ACADVL	PLXNA1
DSP	CAPG	FAM98B
TPD52L2	PHGDH	RAB3A
ARL1	STX7	PPP1R9A
OSBPL8	MYO5A	SUPT5H
MSN	ATP6V1A	DCLK1
EIF3B	HK1	SYN1
DNAJB1	HEXB	NCDN
ARF6	ANP32A	GNA11
PI4KB	MCM5	PIP4K2B
UBA1	ESD	ARHGEF2
DDOST	CSE1L	ABI2
FASN	HRAS	NCAM1
ECH1	CTSD	ZBTB18
DARS	APEX1	ACADL
PRDX6	DDX46	SGIP1
SFPQ	NAA15	GDAP1L1
ILF2	LASP1	CST3
KIAA1033	PTBP1	UFL1
CROCC	STMN1	PNMAL2
PSMA3	RAN	CNN3
FARSB	IRF2BPL	KIF2A
STX8	NSUN2	DCTN3
PSMA1	RTN4	MAPT
LAMP1	PFAS	EPB41L1
EIF4G3	YWHAG	DHFR
CAND1	ATP6V1B2	RTCB
NASP	NSF	PGM2L1
UTRN	CTNNA1	GNAO1
GRPEL1	EPB41L2	GABBR1
LMNB2	NAGLU	GTF2F2
ROCK2	AKT2	DNAJC9
SLC44A2	EIF4A1	SNAP25
ANXA3	RAB3D	UMPS
RPL35	MCM7	CAMK2B
IMPDH2	STX12	DCTN1
KIAA1609	SLC1A4	NTM
SQSTM1	IQGAP1	MAPRE3
CLTA	XPO1	FAM177A1
RAC2	GNAQ	RAB9B
PDCD5	PFDN1	CADPS
RPS23	RPA1	GDAP1
PDIA3	UBE2O	MAP1LC3B
SNRNP70	ADK	THY1
SFRS1	NCAPD2	NAPB
RALY	CHD4	FAM120A
NUP93	MCM2	DPP7
LNPEP	MCM4	DPYSL4
PLCG1	TRIM28	SRGAP2
GNAS	HADHB	DPYSL5
TAGLN2	CAB39	INPP1
MDH1	PA2G4	NEGR1
GOLGA3	RPA3	CYTH2
RAD23B	IRGQ	CLIP2
SKP1	MAP1B	CD200
UBE2I	RNH1	SH3GLB2
PSMC2	ACP1	ADD1
MYL12A	LCP1	PSIP1
LAMTOR2	MCM6	SYT7
CAPZA2	CD47	ARRB1
YTHDF1	PRKACA	TMED5
HIST1H1E	HADHA	CALB2
LGALS1	XRCC5	SNCA
UFM1	PCBP2	MAT2B
USP14	GNB1	METTL16
TPI1	SAE1	UBE2K
RPS4Y2	HMGCS1	RCN1
PCMT1	GMPS	NELFB
DSTN	VTI1B	ARPC1A
SRI	ACTN1	MYG1
SLC25A5	GAPDH	NRXN1
MYO1C	RANBP2	ATP6V1E1
WDR1	GABARAPL2	PICK1
IPO4	ANP32B	DYNC1I2
GRB2	CTTN	DIS3
TPM3	PAK2	EXOSC8
PIN1	HMGB1	SH3GL1
HSPD1		RAB4B
EIF1		KIF5C
CSTF3		M6PR
CCAR1		ACADS
PRPF19		PBX3
RPS28		CAMK2G
GNPDA1		HMGB2
RPL12		DPP6
RPA2		NSDHL
RBM4		SMAP1
TUBB		FXR1
ALDH4A1		CACNA2D3
YWHAQ		SYP
USP7		KIF23
COPS4		WDR47
COPA		DNAJC6
HNRNPR		CEP57L1
PSMB6		SRCIN1
ADI1		ATP6V1F
TRMT112		DCTN4
COPG1		AMPH
ALCAM		PRKAR2B
QPRT		DNM3
TWF1		GIT1
CCT2		SYT1
ARF4		HMOX1
PSMD3		LMAN2
MYH9		DLG2
RHEB		TUBB2A
RAB35		SERPINH1
PPP6R1		TLE1
ERLIN2		PLXNA2
ATP11C		PALM
ATP5B		ACADM
IDH2		PPP3CB
HSD17B4		NCS1
XRCC6		ATP1A2
PPAP2C		STX1A
BCAM		SCPEP1
XRN2		NTRK2
GNG10		LGMN
POLR2I		PLCB1
PSMD11		G3BP2
NOP2		DNMT1
GPI		INA
ASS1		SLC6A1
USP42		GNAZ
LARS		GNAI1
COPZ1		FRG1
SEC23IP		AFAP1
UQCRC1		UBA6
CCT8		NECAP1
SPTBN1		TBPL1
RPS4X		CREB1
FYB		ABI1
DDX39		ATP6V1H
USP10		NEO1
SND1		PSAT1
NIPSNAP1		SOGA3
SRP72		EMD
ZNF24		GPRIN1
BCAP31		CNTN1
RPS3		CAMK2A
RPS27A		DTYMK
TUBA3C		PHYHIPL
LDHB		ACAT2
FUCA2		SSB
NME1-NME2		TUSC3
CAPN1		HK2
GMFG		TOP2A
MAPRE1		RTCA
PTGES3		RAB4A
MYO5C		ACSL1
BTF3		SRGAP1
NTF2		NCBP1
ERO1L		NT5DC2
SARS		KRR1
CS		PPP1R9B
CPSF7		DBN1
PRDX1		MAP2
UFD1L		MSH2
MAN2B1		CRMP1
PRDX4		GM20390
ARF1		RAC3
TMEM33		HAT1
HINT3		MBLAC2
KRAS		H2-KE6
ATG4B		KIF1A
DSG2		ROBO2
CSDA		MAP1LC3A
WDR62		CTBP2
GCA		KLC1
NBR1		CLIP3
HSPA4		RGS6
CD99		NCALD
SMC1A		KIF3A
HSPA8		TTC23L
SLC1A5		ATP6V0A1
PRKCD		ILKAP
IMMT		AGAP3
TSN		PDS5A
MYL6		STXBP1
RPSA		USP12
PRKAA1		SART3
GSTP1		PREPL
GMFB		MAPK8IP3
MYH2		GM28036
NRAS		WDR37
PABPC3		KLC2
FKBP4		STX1B
SLC12A2		RUFY3
CLDN7		PCDHGC3
FUBP1		UBFD1
AHCYL1		TRIM46
AHNAK		STRN4
RAB21		DHRS1
RPS8		YKT6
ANXA2P2		DEK
PSMC6		CTNNA2
PSMD5		AMPD2
PPP1R12A		DCTN2
EIF4A3		MLLT11
ATP6V1C1		PMM2
RPS21		TPR
ALYREF		GATAD2B
UBE2N		ECI1
ANXA9		RBP1
HNRNPUL2		NPL
DNAJC7		HEXA
CORO1B		NRD1
GAA		CYFIP2
TUBA1		SESTD1
PFN2		DHX36
PFKL		NCAPG
TMPO		FDPS
ASPH		SNAP91
ZC3HAV1		MYBBP1A
TARS		VRK1
TRAPPC2L		ADD2
GOT2		MAT2A
SH3BGRL		SYNGR1
MTOR		REEP2
PABPC2		ERC1
LSM3		DPYSL3
SYNGR2		SHMT2
RPS2		TRMT5
SSRP1		GRIA2
CCT4		ATP2B1
CHMP6		FAM171A2
ETFA		SNCB
PDAP1		XPO5
CTPS		ZADH2
MTHFD1		CTSC
EIF4E2
DDX42
TPT1
CRABP1
CUL4B
FTH1
TOR1AIP1
ANXA6
FAU
PAFAH1B3
RAB27B
EIF2S3
CSRP1
PHB2
MYOF
TBC1D2B
C1QBP
GANAB
INF2
PRPF6
HNRNPA0
PGAM1
GSN
SMARCA5
SEC13
TCP1
ZYX
GPKOW
AKR7A2
RIF1
RBM26
PARK7
MAP2K2
LARP1
PSMC4
TUBA1A
PSMB2
PGM1
CALR
WARS
PSMD8
DES
S100A14
ITGAV
TANK
SPR
SET
RBBP4
OXCT
LRBA
PRKAR1A
ATG5
ATP5H
LDHA
EIF2S1
EPRS
SPAG9
CMC1
PLIN3
ATG7
HSPA1
MYH10
RUVBL1
EPS15
APAF1
NHP2L1
EIF2B2
RPS29
DDX9
GNS
RANBP1
CBX1
CSNK2B
TALDO1
PCYOX1
CAP1
B2M
ARG1
EIF5A
CNNM4
CTNNB1
RABGAP1
CHP
HNRNPK
CDC42
NT5E
NAA10
TPM1
LRPPRC
SAFB2
SNX2
FLNB
PRKDC
RBX1
PDCD6IP
PSMD2
AP2B1
RRAS
NET1
IPO5
ACLY
NACA
HNRNPUL1
BCAS2
PARD6A
PRMT1
TXNL1
PEF1
VPRBP
SUB
GBA
STRAP
SRRT
PPIB
CUL3
SFN
PODXL
SCFD1
PRDX5
ALDH7A1
VDAC1
PPIA
EIF3F
TOM1
UQCRQ
STYX
SF3B2
PHPT1
XPOT
MDH2
ERH
EEF1B2
DKC1
GNL1
ZNRF2
GART
THOP1
SEC22B
ITGA2
TUFM
AK2
UBE2L3
MYC
TXNDC12
SAR1A
PFDN5
SUPT16H
ILF3
KEAP1
RFC4
H2AFX
S100A16
CTL1
GNB2
RPL30
C12orf57
NUP50
RUVBL2
2007-09-01
ATG101
RPLP2
ARFIP2
RPL24
VCP
DYNLRB1
ALDOA
RCC1
TNFAIP3
ATG3
SIGMAR1
CLIC1
PPP1R17
PSMA5
KPNA1
PSMC1
FAM125A
S100A11
CLTC
LRRFIP1
RAP2B
RPRD2
UPF1
ANXA5
CDC40
BLVRB
KARS
CDC2
SEC31A
UFC1
PSME1
PSMD14
EEF1A1
CCZ1B
FOXK1
EPCAM
EIF4G1
UBE4A
BANF1
HNRNPC
TRPM4
CCDC47
SF1
FAM84B
NUP210
IDH3A
RAB11B
CASP3
HSP90AA1
LRRC47
PPP1CA
NAP1L1
YWHAB
RNF213
PARP1
BAG6
CCT7
EIF4B
KIAA1429
ARHGDIB
PRPF40A
SNAP29
ANXA2
PSMA2
PSMA4
MCTS1
NCAPH
PTPN23
PTPRK
GSR
ARPC2
PRKCSH
GAPVD1
PTMA
TAX1BP1
BUB3
COPB2
NAPA
PDCD6
GGH
VPS35
CNN2
PSMD9
HNRNPH1
GLUD1
ABCG2
HBXIP
TUBA4A
GFPT1
KPNA4
EEF2
GLO1
WDR61
PRDX3
EPB41
NUCKS1
DFFA
BDH1
RB1CC1
HNRNPD
RPLP0
COTL1
U2AF2
SEC16A
ATP5A1
CBFB
DPP3
EIF5B
LMNB1
CRABP2
RFC2
TELO2
CD276
MYL12B
LSP1
SRP14
CD59
CAPZA1
FMR1
ERP29
GLRX3
FLCN
PSAP
NAMPT
HNRPDL
TPM4
TLN2
SFXN1
ATP5O
CPSF1
UGDH
PRMT5
GOLGB1
HN1L
PDLIM1
NPEPPS
HNRNPA2B1
PYGB
CLIC4
PSMB7
SNRPA1
RAP1B
PPP3R1
EIF5
SLC7A5
UBL3
DIP2B
CAPRIN1
RBM14
CAPNS1
SF3A1
EIF3A
HNRNPF
SEC24B
TBCA
FNBP4
MAP3K15
FXR2
NQO1
SNAP23
RPL5
HSPA9
ARHGAP1
TNPO1
CLASP1
EEF1D
SNX5
SOD1
NCAM2
CDK13
SERPINB4
CLINT1
SYMPK
TRAPPC8
DNPEP
SERPINB1
DDX3Y
RPS3A
HPCAL1
LGALS3
RAB3GAP2
CFL2
CDH1
DBI
CCPG1
SAP18
HSPA5
SERPINB6
CMPK1
CFL1
DIABLO
CPSF6
RALA
RHOB
CAD
AGL
GNPNAT1
TCEB1
TAX1BP3
HTATIP2
CLU
RPS12
PSMD6
PABPC4
WDR77
PFDN6
PPP2R1A
NPM
HNRNPM
EEF1E1
IARS
DYNLL1
RPL18A
TBL1XR1
G6PD
COPS8
NUDC
SLC25A11
HNRNPAB
EIF3J
2002-09-01
SYNCRIP
UBA52
DNAJC8
CPNE3
2011-09-01
GNB2L1
IPO7
RPL3
PCM1
HPRT1
TUBA1C
FANCI
RBBP7
SCARB2
BAG2
TXNRD1
PSMA7
STK4
KIAA1967
AKR1B1
STIP1
PLEC
PSMB4
RGS13
SRPRB
CA2
HSP90AB1
ARF5
PAFAH1B2
CCT3
EDC4
SLC3A2
ASNS
RAD50
UBAP2L
RPL18
HSP90B1
NCL
PSMB5
GSPT1
GTF2B
DNM2
MON2
RNPEP
FBP1
VARS
KRT18
HIST2H2AA3
AP3D1
ATP6V1G1
RPS19
DUT
KHSRP
IST1
FBL
TARDBP
NPLOC4
RB1
SNX3
GSTM3
FKBP15
ADAR
GGCT
STOML2
HTATSF1
ERP44
GDI2
PDXDC1
RHOG
MTA1
MTPN
ESYT2
CDC37
ARL3
PPP2CA
COX5B
S100A10
NEDD8
PRDX2
RPL13
H2AFV
HSPH1
DDX17
ACTB
ACIN1
SRSF2
KRT19
ENO1
YLPM1
GBF1
DDX1
AKAP8L
VCL
ABHD10
SFRS7
ISOC1
NVL
ILVBL
COPB1
SRSF9
RPL35A
JUP
PRPSAP2
RBMX
ARHGEF6
PSMC5
DAK
CBX3
VASP
MST4
SYPL1
YARS
PDIA6
PTGFRN
ECM29
EHD1
RPL13A
MARCKSL1
GTF2I
HTRA2
CDK5
PAICS
TCEB2
LAMP2
PPFIA1
CAT
PKM
CPOX
RPS7
PSMD13
CACYBP
CTNND1
ARHGDIA
ARFGEF1
NONO
TRAPPC4
TPM2
ZC3H4
ARPC5L
GSTO1
HNRNPA3
ENPP1
ELAVL1
USP5
CANX
CELSR2
KIAA0226
UGP2
NPTN
CSTB
CIRBP
PLD3
PTPRJ
PABPC1
RABGAP1L
EIF4H
LAP3
SRM
PPM1G
RPL11
RAP2C
CTPS2
NMT1
TJP2
TUBB4B
SCRIB
IDH1
CCT5
ARF3
RAB1A
RBM39
PSMD7
SNX12
RAD21
USO1
MIF
MAP2K1
PFN1
ABCC1
ST13
NEK9
PPIE
CTSA
ATP5C1
NUDT5
PSMC3
RARS
P4HB
UBE2V1
DYCH1H1
LARP4
EIF3E
DDX39B
ADSS
NUMA1
RPL31
PSMB3
LAMR1P15
RAB10
SUPT6H
GIPC1
DNM1L
RPN2
PSMB1
TXN
CBX5
HIBADH
EXOC7
ACTA2
PSMA6
PSPC1
TAF15
CPT1A
EIF3I
IDE
EIF4G2
UBTF
GYG1
CDC5L
LMNA
HNRNPH2
NDUFA10
PHB
KPNB1
NRBF2
KHDRBS1
AKR1A1
ANXA7
NCOA7
LIN7C
PSME3
COMMD6
PSME2
HIST1H1C
STX6
CIDEB
ARCN1
OLA1
MAP1LC3B2
TSFM
PPA1
MAGED2
GLB1
MCMBP
HMGA1
GCN1L1
PDIA4
HIST1H4A
SERBP1
ANXA4
NDUFS3
ATG16L1
TNPO2
ATIC
ME1
VTA1
STRN
MYO1D
CLPP
ACTG1
TXNDC17
ATP1B3
CALM1
DDX3X
CRKL
HINT1
NUP62
TAOK1
HNRNPU
HNRNPL
UNC45A
ATXN2L
PGD
NME1
NARS
RPS16
AP2A2
RPS9
FLNA
APRT
SRRM2
PYCRL
PEBP1
RPL14
HNRNPA1
EEA1
NANS
IDH3B
GEMIN5
UBR4
STXBP3
HRSP12
EIF3G
DDX20
SELENBP1
CCT6A
SLC16A1
ALDH9A1
NUDT21
SMARCE1
MAD2L2
RASSF1
AARS
TRAP1
WAPAL
HIST2H2BE
CAPZB
RCN2
SATB1
ARFGAP1
S100A13
SDHA
ANXA11
VDAC2
COMT
PRKAG1
CENPF
EXR
EEF1G
GARS
FAM49B
DNAJC13
UQCRC2
LTA4H
FNBP1
PNP
SAFB
HCLS1
RAB7A
CBR1
EIF2D
FAM50A
PGK1
TOP1
OAT
IQGAP2
HBA1

## Sheet: Schanzenbacher 2018
Schanzenbacher 2018 TTX unique	Schanzenbacher 2018 BIC unique	Shared TTX-Stxbp1	Shared BIC-Stxbp1	Stxbp1 KO unique
MMS19	SNAP29	KIFAP3	RANBP2	DNAJC6
STK24	NPDC1	TRIM3		RAB2A
U2SURP	RPTOR	GNA11		NSUN2
ADARB1	MACF1	RNH1		CD44
ARHGEF11	ESYT1	AGAP3		CEP57L1
NDST1	TSTA3	PCDHGC3		VAMP2
PHYHIP	OGT	SH3GLB2		MAP4
EXOC5	RB1CC1	TMED5		SRCIN1
THOC5	SMARCC2	WDR47		RTN4
CSNK1E	HMGB3			ATP6V1F
SRPK1	AI314180			PANX1
ZFYVE1	EPN2			EIF6
PTPRN2	PPIH			DCTN4
CACNB4	AXL			AMPH
SLC39A14	WDR46			JPT1
HDAC4	MTMR1			PAK1
LYN	CHD1			PRKAR2B
ELFN2	MDGA2			DNM3
LRRC8C	ATAD2B			GIT1
BIRC6	ARHGAP21			SYT1
CADM3	TBCEL			SLC6A11
ABR	SLK			SCAF8
LOC100910762	DIP2C			HMOX1
APPL2	CRH			ATP1A3
CLASP1	SYT6			RTN1
RRP1	RPL7L1			LMAN2
DMTN	SLC25A17			TPRG1L
AP3M2	GRIPAP1			FNBP1L
TRAPPC8	FOS			ACOT1
SMAD1	DHX38			PFAS
HBEGF	SECISBP2L			ANAPC4
HPCAL1	PPP1R8			TRIM33
GNPDA1	CLCN4			DLG2
DYNLT1	PRPS2			YWHAG
KIF11	NOP2			SYNE2
ULK1	POGZ			TUBB2A
UBXN4	ESRRA			DPYSL2
DNAJC2	PTPRG			GOT1
LRRC8A	MAPK3			SERPINH1
CRIPT	COMMD3			TLE1
GRIK2	MT-ND5			PLXNA2
CTBS	NIPA1			AK3
SEMA6D	HID1			PALM
ASNS	SUGP2			ACADM
NECAP2	USP4			EPDR1
LEMD2	FLRT3			ATP6V1B2
CCRN4L	NOL9			ANP32E
ADAP1	PXN			NSF
PJA1	DNAJC11			PPP3CB
SMPD2	NT5C2			TPP2
NLGN2	DOS			CXADR
ZER1	NEDD4L			NCS1
SLC12A5	FYN			ATP1A2
TAMM41	RGD1559896			STX1A
PRKAR1B	VANGL1			SCPEP1
SLC30A5	ETL4			CTNNA1
PPM1H	TAF9			D1PAS1
RAPGEF2	ATG7			BASP1
LAMB2	WDR36			NTRK2
SYNRG	UCHL5			ACTL6A
MPI	NFKB1			ARHGEF7
KIRREL3	PPP1R21			LGMN
FGFR2	ARHGAP12			PLCB1
CORO7	ARHGAP26			BAZ1B
ATN1	PRUNE2			SNX16
ITPR1	PARVB			FUBP3
KIF5A	UXT			G3BP2
MAP4K3	FMNL2			SMC3
PPIE	SPTBN4			DNMT1
NUDT5	GAS6			EPB41L2
BAG3	AMOT			INA
ABCB1A	GRIA3			SYNGR3
IGF2R	NTRK3			SLC6A1
SCAI	PTPN9			PDCD4
MADD	KIF3C			NAPG
HSD11B1	CNOT10			GNAZ
GIGYF2	RAVER1			NAGLU
MAP4K4	TNR			FBXO22
DOCK3	RALB			PPP3CA
UBAP2	DAAM1			GNAI1
KIF21B	LOC100910833			AKT2
LRIG1	EVL			PRKAR2A
R3HDM1	BRD1			FRG1
PSME2	LSS			OSTF1
CNOT11	GRID1			EIF4A1
SUPT16H	LOC100912512			AFAP1
DDX41	CCDC51			PCYT1A
ZFP131				CEP170
SCG5				UBQLN4
GDPD1				UBA6
FSD1				NECAP1
COASY				MSH6
CASKIN1				VAT1L
UFC1				RAB3D
PLOD1				ALDH2
				ATP1B1
				YWHAE
				MCM7
				TBPL1
				STX12
				CREB1
				ABI1
				ATP6V1H
				NEO1
				SLC1A4
				PSAT1
				TRIM2
				IQGAP1
				SOGA3
				DNM1
				EMD
				PLXNA1
				GPRIN1
				FAM98B
				XPO1
				CNTN1
				GNAQ
				CAMK2A
				DTYMK
				PFDN1
				PHYHIPL
				ACAT2
				SSB
				RAB3A
				PPP1R9A
				TUSC3
				RPA1
				SUPT5H
				FUS
				HK2
				UBE2O
				DCLK1
				TOP2A
				SYN1
				RTCA
				NCDN
				RAB4A
				PIP4K2B
				ACSL1
				GDI1
				SRGAP1
				ARHGEF2
				NCBP1
				ADK
				ACOT7
				ABI2
				NT5DC2
				NCAM1
				ZBTB18
				NCAPD2
				ACADL
				FERMT3
				SPTAN1
				SGIP1
				GDAP1L1
				KRR1
				PPP1R9B
				CST3
				UFL1
				PNMAL2
				CNN3
				KIF2A
				CHD4
				MCM2
				DCTN3
				DBN1
				PICALM
				DHX15
				MCM4
				MAP2
				MAPT
				SMC4
				TRIM28
				RCC2
				AHCY
				HADHB
				ASAH1
				CAB39
				EPB41L1
				MSH2
				CRMP1
				DHFR
				GM20390
				RTCB
				PA2G4
				ATP1A1
				RPA3
				RAC3
				PGM2L1
				YWHAZ
				HAT1
				MBLAC2
				HUWE1
				GNAO1
				GABBR1
				MCM3
				H2-KE6
				KIF1A
				IRGQ
				MAP1B
				GTF2F2
				YWHAH
				ROBO2
				MAP1LC3A
				LIMA1
				AP2A1
				DNAJC9
				SNAP25
				CTSB
				CTBP2
				UMPS
				CAMK2B
				DCTN1
				NTM
				CLIP3
				KLC1
				RGS6
				NCALD
				PCBP1
				KIF3A
				TTC23L
				ACP1
				ATP6V0A1
				MAPRE3
				ILKAP
				FAM177A1
				PDS5A
				VIM
				RAB9B
				CADPS
				NAA50
				GDAP1
				MAP1LC3B
				PCNA
				THY1
				NAPB
				FAM120A
				AP1M1
				LCP1
				DPP7
				DPYSL4
				MCM6
				STXBP1
				USP12
				SRGAP2
				SART3
				ACADVL
				CAPG
				PREPL
				CD47
				MAPK8IP3
				PHGDH
				PRKACA
				DPYSL5
				INPP1
				GM28036
				HADHA
				WDR37
				XRCC5
				KLC2
				NEGR1
				STX1B
				CYTH2
				STX7
				MYO5A
				RUFY3
				ATP6V1A
				PCBP2
				CLIP2
				HK1
				CD200
				HEXB
				UBFD1
				GNB1
				TRIM46
				SAE1
				ADD1
				PSIP1
				ANP32A
				SYT7
				HMGCS1
				STRN4
				ARRB1
				DHRS1
				YKT6
				CALB2
				DEK
				GMPS
				MCM5
				ESD
				SNCA
				VTI1B
				MAT2B
				CSE1L
				HRAS
				CTNNA2
				AMPD2
				ACTN1
				METTL16
				RCN1
				UBE2K
				DCTN2
				GAPDH
				MLLT11
				CTSD
				NELFB
				APEX1
				PMM2
				TPR
				GATAD2B
				ARPC1A
				DDX46
				MYG1
				NRXN1

## Sheet: Frese 2018
Frese 2018 Development unique	Shared	Stxbp1 KO unique
LRFN4	DNAJC6	SRCIN1
FARP1	RAB2A	RTN4
TPD52	VAMP2	PANX1
PRKCE	MAP4	DCTN4
VPS29	ATP6V1F	JPT1
CPNE8	AMPH	PAK1
LGALSL	PRKAR2B	DNM3
AK1	GIT1	TPRG1L
EML2	SYT1	FNBP1L
PRCP	SLC6A11	YWHAG
L1CAM	ATP1A3	DPYSL2
PTN	RTN1	PLXNA2
TMEM130	DLG2	PALM
ABCD3	TUBB2A	TPP2
MMGT1	GOT1	ATP1A2
WASF1	ATP6V1B2	ARHGEF7
COX7A2L	NSF	G3BP2
CHGB	PPP3CB	INA
SLC25A3	CXADR	PRKAR2A
CSPG4	NCS1	AFAP1
VPS35	STX1A	CEP170
PLBD2	BASP1	UBQLN4
GPC4	NTRK2	VAT1L
RAC1	PLCB1	RAB3D
ALDH1L1	SNX16	YWHAE
PCDHGA2	SYNGR3	STX12
HEBP1	SLC6A1	KIFAP3
CTNND2	NAPG	CREB1
TMEM160	GNAZ	TRIM2
PGAM5	PPP3CA	SOGA3
ATP6V0D1	GNAI1	EMD
TTC19	NECAP1	PLXNA1
ATP13A1	ATP1B1	GNAQ
TAF4B	ATP6V1H	PFDN1
UBASH3B	ABI1	ACAT2
ATP9B	SLC1A4	PPP1R9A
RAP1A	NEO1	FUS
CLSTN1	TRIM3	UBE2O
MRPS10	DNM1	DCLK1
ROGDI	GPRIN1	GDI1
CACNA2D1	CNTN1	SRGAP1
GPR107	CAMK2A	ZBTB18
BDH1	PHYHIPL	SPTAN1
PTPRS	RAB3A	GDAP1L1
COQ6	TUSC3	PPP1R9B
ABHD5	SYN1	PNMAL2
SOD2	NCDN	DCTN3
NDUFA6	RAB4A	DBN1
EPN2	GNA11	PICALM
COX15	ACSL1	MAP2
NDUFAF4	PIP4K2B	MAPT
GDA	ACOT7	CAB39
FGFR1	ABI2	GM20390
FXYD6	NCAM1	RAC3
MRAS	SGIP1	YWHAZ
EMB	KIF2A	KIF1A
PHYHIP	EPB41L1	IRGQ
PTPRE	CRMP1	MAP1B
PCDH1	ATP1A1	ROBO2
PTPRD	PGM2L1	MAP1LC3A
CALB1	MBLAC2	DCTN1
RAB3C	GNAO1	KLC1
SYNGAP1	GABBR1	RGS6
NRP1	YWHAH	KIF3A
SLC22A17	AP2A1	FAM177A1
CDH13	SNAP25	AGAP3
CEND1	CAMK2B	CADPS
PCYT2	NTM	MAP1LC3B
PSAP	NCALD	THY1
ENTPD6	ATP6V0A1	AP1M1
FAHD1	MAPRE3	USP12
BACE1	RAB9B	SRGAP2
ACADSB	GDAP1	PREPL
SCAMP4	NAPB	MAPK8IP3
DIP2C	DPYSL4	DPYSL5
LAMP1	STXBP1	WDR37
ITM2B	CD47	KLC2
PRKCB	PRKACA	CYTH2
MFGE8	INPP1	STX7
SLC23A2	NEGR1	RUFY3
AGRN	STX1B	CLIP2
GRK6	MYO5A	UBFD1
ACSL3	ATP6V1A	TRIM46
CRYM	HK1	PSIP1
SLC44A2	CD200	ADD1
SDCBP	GNB1	SYT7
SLC25A46	SH3GLB2	HMGCS1
WDFY3	ARRB1	STRN4
SNX27	YKT6	VTI1B
ABHD4	CALB2	HRAS
ATL2	SNCA	AMPD2
SLC8A1	CTNNA2	UBE2K
SBF1	ARPC1A	DCTN2
LRP1	NRXN1	MLLT11
MACROD1	PICK1	GATAD2B
GP1BB	CYFIP2	ATP6V1E1
RAP1B	RAB4B	DYNC1I2
RAB33B	SNAP91	GABARAPL2
CMIP	SYNGR1	NRD1
CADM3	CAMK2G	SESTD1
PPP3R1	ATP2B1	SH3GL1
OXSM	DPP6	LASP1
MRPS34	NSDHL	FDPS
AK4	FAM171A2	KIF5C
GNAS	SNCB	CTTN
DAP3	CACNA2D3	ADD2
RTN4R	SYP	REEP2
PTPRF		ERC1
EGFR		DPYSL3
PACSIN1		STMN1
MFF		PAK2
MDH1		GRIA2
SLC25A4		SMAP1
SLC27A3		WDR47
ABR
ENPP5
PIP4K2A
MAGEE1
CACNG8
PGBD5
PCDHA4
RAB6A
NCAM2
GSTK1
PACS1
NDUFC2-KCTD14
PGAP1
AP3M2
DNAJC5
PCDH19
SLC25A1
SLC9A6
APOE
RAB3B
CYB5R1
REEP5
MRPL33
SIRPA
WDR1
CSMD2
AFG3L2
ALG2
QDPR
MOSPD2
SYT5
MGST3
PI4KA
HPCAL1
RAB3GAP2
HOMER1
LMBRD1
ATAD1
HS2ST1
PMM1
RTN3
GCLM
RALA
RHOB
CLSTN3
SPOCK2
OPCML
MARK2
WDR7
AKAP12
TTL
CADM2
ALCAM
PLCL2
ETHE1
SEC14L1
MRPS17
RHEB
CLPTM1
CLK2
RAB35
SHISA4
TTYH3
ENDOD1
SH3GLB1
ACTR1B
TOMM34
D2HGDH
MRPL48
SPIRE1
CORO1A
MPP6
LGI1
SLC25A11
MRPL28
SLC27A4
RAB14
MRPS23
FAR1
LETM1
SPTBN1
PURG
SNX30
NIPSNAP1
LRRC4B
SAMM50
TSPAN7
BCAP31
PPFIA3
MICU1
ABAT
PI4K2A
RAB5B
SCARB2
DDHD2
PTPRG
CMAS
MT3
RASGRP2
VSNL1
PDXK
APLP2
CNTFR
SMPD3
CS
NRP2
CACNB1
IGLON5
SEC11C
ACP2
ATP5PB
MTDH
UNC13A
ERMP1
ABHD12
AHCYL2
CLSTN2
SLC3A2
MRPL49
KRAS
MTHFD1L
MVK
TENM2
CST3
C2CD2L
NCEH1
SLC43A2
SNRK
DNAJA3
CRELD1
CD81
RHOA
TMCO1
L2HGDH
MRPS16
TMED7-TICAM2
VPS41
SCAMP1
ADAP1
AP3D1
LY6H
TOMM70
TMED9
OLFM1
RAB22A
GNB4
ATP2C1
SNX10
AGTPBP1
SNX3
MT-ND5
NRAS
HADHB
PTPRA
DYNC1I1
ASAH1
SLC12A2
PDE10A
EFNB3
RAB5C
DYM
GLRX
APLP1
SHOC2
RAB21
PDHX
SRC
CYB5R3
CLCN3
CNR1
SSR3
ATP5F1C
SLC12A5
ATP6V1C1
CAPN5
CHMP2B
IDH3G
CC2D1A
LRRC8B
ATP6V1G2-DDX39B
CSNK1G1
MTSS1L
SDC3
PCDHA11
PCLO
PCDH17
FAM169A
SRR
SYNJ2BP
OPA3
SLC32A1
TMEM87A
HIP1R
PTGES2
GFAP
OPA1
FAAH
PKIA
SCG3
MT-ATP8
GOT2
OXCT1
RAB12
RRAS2
GABRB3
TSPAN18
TMEM163
SDHC
PCDH9
GNB5
PRKAR1B
LANCL2
SV2B
HECW2
ITFG1
PPM1H
RAP2A
PITPNA
MB21D2
OSBPL2
SLC25A22
GLS
FBXL16
KSR1
SLC27A1
AP2M1
ICA1
RAPGEF2
NAV3
VPS39
ATP6V1G2
SLC25A13
CTSB
SMPD1
ITSN1
PHB2
SHANK2
GDE1
LRCH1
MPP3
EXOG
GRIP1
CLIP3
DNAJC11
SRGAP3
TBC1D10B
MARK4
ARL10
SLC39A10
DLST
GAS7
HAGH
ANKRD46
SLITRK1
NECAB2
ATP2B2
TMED7
SNX4
EHD1
CNRIP1
FYN
MEST
KCND3
ANK2
LMBRD2
SH3GL3
RAB23
SYNJ1
SIRPB1
VLDLR
DBT
TMEM30A
SLC1A2
MPC2
PRMT8
TANC2
CPD
P4HTM
CAMKV
ARFGEF1
DLGAP1
CERS1
RRAGA
FAT1
RCAN1
RTN4RL2
DNAJB4
BRSK1
ACSL6
NRBP2
KIT
NRCAM
CANX
RGS7
CELSR2
SLIT3
SCD
TARSL2
SV2A
ATP6AP1
UGP2
SIRPG
RAB6B
SHANK1
ANKIB1
NPTN
PLD3
NDUFA12
SHROOM2
ABCB6
TMEFF1
CISD1
MRPS25
ROBO1
LYSMD1
TMX2
RAB15
VPS52
CRTAC1
CLVS2
STXBP5
NDUFA9
MPP2
KCTD16
GNS
AGK
ARF3
ENO2
ITPR1
NF1
NT5DC3
TAOK2
VPS11
ARFGEF2
GPM6B
MAP1A
ERI3
TAPT1
MAP2K1
FGF12
SIPA1L1
ATP5PO
ANO10
MTCH1
AGPAT4
CDC42
GDF1
TPM1
CPE
SETD5
GAD2
DHTKD1
OXA1L
INPP4A
DMWD
CTH
SCAI
AP2B1
MADD
TUB
ATP5F1A
ATP2B3
ITM2C
RAB10
SCCPDH
GSK3A
RUNDC3B
SCAMP5
DNM1L
PRXL2B
SH3GL2
DIRAS2
GMDS
AGFG2
TMOD2
DNAL1
DERL1
GABRA2
ALG9
CSNK2A2
SDK2
DOCK3
ACOT9
SPATS2L
VDAC3
VDAC1
GAP43
TOM1
PRKACB
THEM4
NDUFAF1
SLIT2
FBXO6
CLTB
MAP2K4
LARS2
NCOA7
LIN7C
WDR13
CNNM2
APC
DHCR7
MAP6
ANKRD13D
CTSD
SLC25A31
SLC4A7
MRPL17
PPM1E
GNA12
PCDHGA12
CDS2
AP2S1
ALG11
MECR
MRPL11
SPTBN4
ATCAY
ITPR2
VPS13A
DHRS7B
TES
LHPP
XKR4
OSBPL6
SGSM3
PDHB
TTC9
PPT1
DHODH
PNPLA8
GOPC
NTRK3
MTCH2
MGRN1
GNB2
DAG1
PGS1
TMEM132A
NELL2
SULT4A1
SHC3
ARFIP2
RASA3
TAOK1
SPNS1
CHKA
MRPL9
NME1
PRXL2A
RAB31
GAD1
EPN1
ACOT8
YES1
NARS
CASK
MRPS30
RDH11
AP3B2
FAM91A1
DPP10
AUH
PIP5K1C
AAK1
CTSF
PDXP
ATPAF2
ARHGAP23
GNA13
GPD1L
SFRP1
SUCLA2
WDFY1
ARL8A
IDH3B
DAAM1
