# Supplementary material for: Dysregulation of Synaptic and Developmental Transcriptomic/Proteomic Profiles upon Depletion of MUNC18-1
Source: eNeuro. 2022 Nov 9;9(6):ENEURO.0186-22.2022. doi: 10.1523/ENEURO.0186-22.2022 (PMC9668351; doi:10.1523/ENEURO.0186-22.2022)
Supplement: Extended Data Table 4-1 — Protein list SynGO analysis. Download Table 4-1, XLS file. [file enu-eN-NWR-0186-22-s10.xls]

## Sheet: syngo_genes
gene	protGroups.input	ACC.input	ID	fasta	gene.label	Qvalue.filter.groupfail.Qvalue.filter.groupfail WT2	Qvalue.filter.groupfail.Qvalue.filter.groupfail WT3	Qvalue.filter.groupfail.Qvalue.filter.groupfail KO2	Qvalue.filter.groupfail.Qvalue.filter.groupfail KO3	pepcount	roll-up gene NOTnorm.spectr norm.Loess 20190220_Munc18_01.wiff	roll-up gene NOTnorm.spectr norm.Loess 20190220_Munc18_05.wiff	roll-up gene NOTnorm.spectr norm.Loess 20190220_Munc18_09.wiff	roll-up gene NOTnorm.spectr norm.Loess 20190220_Munc18_13.wiff	roll-up gene NOTnorm.spectr norm.Loess 20190220_Munc18_17.wiff	roll-up gene NOTnorm.spectr norm.Loess 20190220_Munc18_21.wiff	roll-up gene NOTnorm.spectr norm.Loess 20190220_Munc18_03.wiff	roll-up gene NOTnorm.spectr norm.Loess 20190220_Munc18_07.wiff	roll-up gene NOTnorm.spectr norm.Loess 20190220_Munc18_11.wiff	roll-up gene NOTnorm.spectr norm.Loess 20190220_Munc18_15.wiff	roll-up gene NOTnorm.spectr norm.Loess 20190220_Munc18_19.wiff	roll-up gene NOTnorm.spectr norm.Loess 20190220_Munc18_23.wiff	roll-up gene NOTnorm.spectr norm.Loess 20190220_Munc18_02.wiff	roll-up gene NOTnorm.spectr norm.Loess 20190220_Munc18_06.wiff	roll-up gene NOTnorm.spectr norm.Loess 20190220_Munc18_10.wiff	roll-up gene NOTnorm.spectr norm.Loess 20190220_Munc18_14.wiff	roll-up gene NOTnorm.spectr norm.Loess 20190220_Munc18_18.wiff	roll-up gene NOTnorm.spectr norm.Loess 20190220_Munc18_22.wiff	roll-up gene NOTnorm.spectr norm.Loess 20190220_Munc18_04.wiff	roll-up gene NOTnorm.spectr norm.Loess 20190220_Munc18_08.wiff	roll-up gene NOTnorm.spectr norm.Loess 20190220_Munc18_12.wiff	roll-up gene NOTnorm.spectr norm.Loess 20190220_Munc18_16.wiff	roll-up gene NOTnorm.spectr norm.Loess 20190220_Munc18_20.wiff	roll-up gene NOTnorm.spectr norm.Loess 20190220_Munc18_24.wiff	#values WT2	#values WT3	#values KO2	#values KO3	mean WT2	mean WT3	mean KO2	mean KO3	sd WT2	sd WT3	sd KO2	sd KO3	CoV WT2	CoV WT3	CoV KO2
STXBP1	O08599;O08599-2	O08599;O08599-2	sp|O08599|STXB1_MOUSE;sp|O08599-2|STXB1_MOUSE	>sp|O08599|STXB1_MOUSE Syntaxin-binding protein 1 OS=Mus musculus OX=10090 GN=Stxbp1 PE=1 SV=2;>sp|O08599-2|STXB1_MOUSE Isoform of O08599, Isoform 2 of Syntaxin-binding protein 1 OS=Mus musculus OX=10090 GN=Stxbp1	STXBP1	0	0	9	9	9	4461.77	3780.02	5553.2	4818.92	3956.96	3665.42	3995.66	3990.67	5295.61	4451.06	4568.73	3914.07	359.663	413.751	99.0745	275.427	116.156	316.057	358.595	155.878	234.389	54.0111	226.496	138.701	6	6	6	6	4372.72	4369.3	263.355	194.678	724.568	528.149	129.208	103.811	0.161395	0.116512	0.670034
STX1B	P61264;A0A0U1RNT8	P61264;A0A0U1RNT8	sp|P61264|STX1B_MOUSE;tr|A0A0U1RNT8|A0A0U1RNT8_MOUSE	>sp|P61264|STX1B_MOUSE Syntaxin-1B OS=Mus musculus OX=10090 GN=Stx1b PE=1 SV=1;>tr|A0A0U1RNT8|A0A0U1RNT8_MOUSE Isoform of P61264, Syntaxin-1B (Fragment) OS=Mus musculus OX=10090 GN=Stx1b PE=1 SV=1	STX1B	0	0	1	1	3	1064.4	900.682	1325.48	1209.01	1009.41	935.6	953.977	940.178	1260.8	1111.15	1131.23	1029.65	256.721	231.791	339.875	237.272	194.07	188.603	279.592	217.485	283.195	201.702	234.855	235.449	6	6	6	6	1074.1	1071.16	241.388	242.046	164.274	121.476	54.8982	32.9515	0.150299	0.112353	0.216461
STX1A	O35526;D6RFB9;A0A0J9YUA0	O35526;D6RFB9;A0A0J9YUA0	sp|O35526|STX1A_MOUSE;tr|D6RFB9|D6RFB9_MOUSE;tr|A0A0J9YUA0|A0A0J9YUA0_MOUSE	>sp|O35526|STX1A_MOUSE Syntaxin-1A OS=Mus musculus OX=10090 GN=Stx1a PE=1 SV=3;>tr|D6RFB9|D6RFB9_MOUSE Isoform of O35526, Syntaxin-1A OS=Mus musculus OX=10090 GN=Stx1a PE=1 SV=1;>tr|A0A0J9YUA0|A0A0J9YUA0_MOUSE Isoform of O35526, Syntaxin-1A (Fragment) OS=Mus musculus OX=10090 GN=Stx1a PE=1 SV=1	STX1A	0	0	2	2	2	160.422	120.681	184.956	177.033	121.313	84.299	129.981	126.401	173.675	139.484	109.608	117.685	52.5775	34.6293	40.7596	40.5412	38.1183	40.0367	40.1375	37.2865	40.2835	31.099	40.196	34.0772	6	6	6	6	141.451	132.806	41.1105	37.1799	39.0434	22.4975	6.06714	3.84946	0.305927	0.161047	0.139395
CALB2	Q8CCS7;Q08331	Q8CCS7;Q08331	tr|Q8CCS7|Q8CCS7_MOUSE;sp|Q08331|CALB2_MOUSE	>tr|Q8CCS7|Q8CCS7_MOUSE Isoform of Q08331, Calbindin 2, isoform CRA_a OS=Mus musculus OX=10090 GN=Calb2 PE=1 SV=1;>sp|Q08331|CALB2_MOUSE Calretinin OS=Mus musculus OX=10090 GN=Calb2 PE=1 SV=3	CALB2	0	0	0	0	3	468.942	370.756	482.419	438.283	470.916	340.372	374.39	394.266	495.901	453.871	496.668	368.303	155.089	134.969	193.838	123.966	136.127	155.03	177.561	139.876	191.088	134.842	173.52	147.026	6	6	6	6	428.615	430.567	149.836	160.652	59.2258	59.2139	24.7747	23.071	0.145792	0.138101	0.158469
SLC6A1	P31648	P31648	sp|P31648|SC6A1_MOUSE	>sp|P31648|SC6A1_MOUSE Sodium- and chloride-dependent GABA transporter 1 OS=Mus musculus OX=10090 GN=Slc6a1 PE=1 SV=2	SLC6A1	0	0	1	1	1	40.2763	29.6356	38.6811	32.7347	21.6348	16.7752	38.3062	31.339	43.8356	32.6559	24.2722	11.5624	17.0947	14.621	15.2008	15.0104	6.10936	16.3972	22.1889	13.218	7.05275	6.72479	11.2623	9.39295	6	6	6	6	29.9563	30.3286	14.0722	11.6399	9.31058	11.3258	4.01006	5.72999	0.354026	0.505591	0.40324
SNCA	O55042-2;O55042	O55042-2;O55042	sp|O55042-2|SYUA_MOUSE;sp|O55042|SYUA_MOUSE	>sp|O55042-2|SYUA_MOUSE Isoform of O55042, Isoform 2 of Alpha-synuclein OS=Mus musculus OX=10090 GN=Snca;>sp|O55042|SYUA_MOUSE Alpha-synuclein OS=Mus musculus OX=10090 GN=Snca PE=1 SV=2	SNCA	0	0	0	1	1	61.7212	68.5819	44.4394	44.04	44.7894	33.3012	54.551	67.3558	48.1747	42.7569	38.5958	36.0905	25.9412	33.5754	24.8539	21.3128	28.2487	18.6974	32.6944	25.2267	12.4493	17.6703	25.2526	13.6804	6	6	6	6	49.4788	47.9208	25.4382	21.1623	13.0651	11.6217	5.23765	7.87817	0.266207	0.235431	0.20869
SYT1	P46096	P46096	sp|P46096|SYT1_MOUSE	>sp|P46096|SYT1_MOUSE Synaptotagmin-1 OS=Mus musculus OX=10090 GN=Syt1 PE=1 SV=1	SYT1	0	0	0	0	3	479.24	438.017	596.204	518.505	221.856	335.897	415.969	440.311	470.385	436.263	475.561	341.83	235.298	201.811	363.953	218.434	130.591	145.547	223.731	212.665	297.172	179.076	154.035	179.813	6	6	6	6	431.62	430.053	215.939	207.749	134.246	48.6273	83.3402	50.5251	0.369803	0.120884	0.379648
SNCB	Q91ZZ3	Q91ZZ3	sp|Q91ZZ3|SYUB_MOUSE	>sp|Q91ZZ3|SYUB_MOUSE Beta-synuclein OS=Mus musculus OX=10090 GN=Sncb PE=1 SV=1	SNCB	0	0	1	1	1	39.8525	38.6437	38.9287	32.7495	38.2685	28.6614	29.9471	41.8625	34.4363	38.4085	26.7761	22.4073	16.6552	24.0735	15.9729	8.97094	7.98226	19.9862	21.6256	14.0263	9.46601	12.445	18.6791	17.6644	6	6	6	6	36.1841	32.3063	15.6068	15.6511	4.46703	7.31075	6.23322	4.47419	0.131803	0.236918	0.464117
NAPB	P28663	P28663	sp|P28663|SNAB_MOUSE	>sp|P28663|SNAB_MOUSE Beta-soluble NSF attachment protein OS=Mus musculus OX=10090 GN=Napb PE=1 SV=2	NAPB	0	0	3	2	3	178.562	164.514	218.297	189.67	146.776	141.173	155.587	178.157	192.927	172.424	153.278	150.766	113.995	87.1606	121.708	101.583	42.9021	49.1704	96.637	84.6319	120.663	97.2729	57.8303	51.3035	6	6	6	6	173.165	167.19	86.0865	84.7231	28.7512	16.7808	33.2167	26.1963	0.164685	0.0990334	0.468199
SNAP91	Q3TWS4;E9Q9A3;E9QQ05;E9QLK9;Q61548-3;Q61548-2;Q61548;A0A087WSI9	Q3TWS4;E9Q9A3;E9QQ05;E9QLK9;Q61548-3;Q61548-2;Q61548;A0A087WSI9	tr|Q3TWS4|Q3TWS4_MOUSE;tr|E9Q9A3|E9Q9A3_MOUSE;tr|E9QQ05|E9QQ05_MOUSE;tr|E9QLK9|E9QLK9_MOUSE;sp|Q61548-3|AP180_MOUSE;sp|Q61548-2|AP180_MOUSE;sp|Q61548|AP180_MOUSE;tr|A0A087WSI9|A0A087WSI9_MOUSE	>tr|Q3TWS4|Q3TWS4_MOUSE Isoform of Q61548, Clathrin coat assembly protein AP180 OS=Mus musculus OX=10090 GN=Snap91 PE=1 SV=1;>tr|E9Q9A3|E9Q9A3_MOUSE Isoform of Q61548, Clathrin coat assembly protein AP180 OS=Mus musculus OX=10090 GN=Snap91 PE=1 SV=2;>tr|E9QQ05|E9QQ05_MOUSE Isoform of Q61548, Clathrin coat assembly protein AP180 OS=Mus musculus OX=10090 GN=Snap91 PE=1 SV=2;>tr|E9QLK9|E9QLK9_MOUSE …	SNAP91	0	0	0	0	2	209.214	190.032	216.511	200.761	123.427	135.366	172.925	190.019	201.234	175.44	157.983	150.69	88.935	74.4602	111.678	77.6751	72.8613	73.9509	93.7436	77.9407	113.258	84.9201	87.1064	65.364	6	6	6	6	179.218	174.716	83.2602	87.0554	39.7675	18.965	15.121	16.0589	0.244665	0.108964	0.167798
ATP1A3	A0A0G2JGX4;Q8VCE0;Q6PIC6	A0A0G2JGX4;Q8VCE0;Q6PIC6	tr|A0A0G2JGX4|A0A0G2JGX4_MOUSE;tr|Q8VCE0|Q8VCE0_MOUSE;sp|Q6PIC6|AT1A3_MOUSE	>tr|A0A0G2JGX4|A0A0G2JGX4_MOUSE Isoform of Q6PIC6, Sodium/potassium-transporting ATPase subunit alpha OS=Mus musculus OX=10090 GN=Atp1a3 PE=1 SV=1;>tr|Q8VCE0|Q8VCE0_MOUSE Isoform of Q6PIC6, Sodium/potassium-transporting ATPase subunit alpha OS=Mus musculus OX=10090 GN=Atp1a3 PE=1 SV=1;>sp|Q6PIC6|AT1A3_MOUSE Sodium/potassium-transporting ATPase subunit alpha-3 OS=Mus musculus OX=10090 GN=Atp1a3 PE…	ATP1A3	0	0	0	0	5	1425.59	1280.46	1589.48	1489.13	1190.43	896.821	1351.14	1448.22	1523.93	1507.46	1307.99	910.117	717.296	704.807	830.653	621.893	482.538	496.26	706.316	807.431	859.28	638.75	582.377	516.85	6	6	6	6	1311.99	1341.48	642.241	685.167	248.765	227.824	135.85	131.728	0.208539	0.19453	0.218933
AMPH	A0A0G2JEG8;Q7TQF7	A0A0G2JEG8;Q7TQF7	tr|A0A0G2JEG8|A0A0G2JEG8_MOUSE;sp|Q7TQF7|AMPH_MOUSE	>tr|A0A0G2JEG8|A0A0G2JEG8_MOUSE Isoform of Q7TQF7, Amphiphysin OS=Mus musculus OX=10090 GN=Amph PE=1 SV=1;>sp|Q7TQF7|AMPH_MOUSE Amphiphysin OS=Mus musculus OX=10090 GN=Amph PE=1 SV=1	AMPH	0	0	0	0	1	43.449	39.1657	37.2674	36.8999	39.1178	36.4128	38.8398	44.6495	43.1315	35.3701	41.6676	37.8683	17.433	21.3725	26.426	21.4444	22.633	29.3789	26.3616	18.5674	23.0997	16.3867	19.7029	22.4672	6	6	6	6	38.7188	40.2545	23.1146	21.0976	2.58713	3.49695	4.20818	3.58147	0.0649505	0.0877808	0.183777
RAC3	A2AC13;P60764	A2AC13;P60764	tr|A2AC13|A2AC13_MOUSE;sp|P60764|RAC3_MOUSE	>tr|A2AC13|A2AC13_MOUSE Isoform of P60764, RAS-related C3 botulinum substrate 3, isoform CRA_a (Fragment) OS=Mus musculus OX=10090 GN=Rac3 PE=1 SV=1;>sp|P60764|RAC3_MOUSE Ras-related C3 botulinum toxin substrate 3 OS=Mus musculus OX=10090 GN=Rac3 PE=1 SV=1	RAC3	0	0	0	0	2	529.897	134.215	720.012	537.964	436.761	369.829	481.037	512.267	590.19	472.838	449.175	363.228	267.125	232.21	445.138	233.877	227.587	207.595	293.182	247.547	346.025	249.49	248.466	213.044	6	6	6	6	454.78	478.122	268.922	266.292	196.577	74.5657	88.4318	46.6204	0.640247	0.161055	0.281852
SGIP1	F7CPX0;Q8VD37-2;Q8VD37-4;Q8VD37-3;Q8VD37;Q8VD37-8;Q8VD37-6	F7CPX0;Q8VD37-2;Q8VD37-4;Q8VD37-3;Q8VD37;Q8VD37-8;Q8VD37-6	tr|F7CPX0|F7CPX0_MOUSE;sp|Q8VD37-2|SGIP1_MOUSE;sp|Q8VD37-4|SGIP1_MOUSE;sp|Q8VD37-3|SGIP1_MOUSE;sp|Q8VD37|SGIP1_MOUSE;sp|Q8VD37-8|SGIP1_MOUSE;sp|Q8VD37-6|SGIP1_MOUSE	>tr|F7CPX0|F7CPX0_MOUSE Isoform of Q8VD37, SH3-containing GRB2-like protein 3-interacting protein 1 (Fragment) OS=Mus musculus OX=10090 GN=Sgip1 PE=1 SV=1;>sp|Q8VD37-2|SGIP1_MOUSE Isoform of Q8VD37, Isoform 2 of SH3-containing GRB2-like protein 3-interacting protein 1 OS=Mus musculus OX=10090 GN=Sgip1;>sp|Q8VD37-4|SGIP1_MOUSE Isoform of Q8VD37, Isoform 4 of SH3-containing GRB2-like protein 3-inte…	SGIP1	0	0	0	1	1	78.3194	93.1739	102.298	94.5944	84.6798	89.0102	91.6918	98.5246	86.149	88.828	97.4753	116.602	58.7433	58.9586	66.4478	59.4913	52.2053	61.0739	47.7719	55.3797	62.384	58.7385	58.4471	42.6663	6	6	6	6	90.3459	96.5451	59.4867	54.2313	8.33567	10.9384	4.57879	7.50131	0.0931998	0.108541	0.0778199
INA	P46660	P46660	sp|P46660|AINX_MOUSE	>sp|P46660|AINX_MOUSE Alpha-internexin OS=Mus musculus OX=10090 GN=Ina PE=1 SV=3	INA	0	0	0	0	8	2772.54	2056.6	3897.31	2772.1	2767.09	2864.43	1965.52	1579.5	2774.46	2151.42	2115.83	2225.24	1568.03	1015.29	2099.6	1303.48	1628.76	1564.53	1293.82	879.365	1566.53	1164.69	1378.11	1338.47	6	6	6	6	2855.01	2135.33	1529.95	1270.16	590.819	388.585	361.406	231.757	0.204771	0.184309	0.24676
ERC1	V9GWT6;V9GXH3;F8VPM7;Q99MI1-2;Q99MI1;V9GXF0;V9GXP8;V9GX53	V9GWT6;V9GXH3;F8VPM7;Q99MI1-2;Q99MI1;V9GXF0;V9GXP8;V9GX53	tr|V9GWT6|V9GWT6_MOUSE;tr|V9GXH3|V9GXH3_MOUSE;tr|F8VPM7|F8VPM7_MOUSE;sp|Q99MI1-2|RB6I2_MOUSE;sp|Q99MI1|RB6I2_MOUSE;tr|V9GXF0|V9GXF0_MOUSE;tr|V9GXP8|V9GXP8_MOUSE;tr|V9GX53|V9GX53_MOUSE	>tr|V9GWT6|V9GWT6_MOUSE Isoform of Q99MI1, ELKS/Rab6-interacting/CAST family member 1 OS=Mus musculus OX=10090 GN=Erc1 PE=1 SV=1;>tr|V9GXH3|V9GXH3_MOUSE Isoform of Q99MI1, ELKS/Rab6-interacting/CAST family member 1 OS=Mus musculus OX=10090 GN=Erc1 PE=1 SV=1;>tr|F8VPM7|F8VPM7_MOUSE Isoform of Q99MI1, ELKS/Rab6-interacting/CAST family member 1 OS=Mus musculus OX=10090 GN=Erc1 PE=1 SV=1;>sp|Q99MI1-2…	ERC1	0	0	0	0	4	340.154	340.772	380.319	326.147	336.429	332.78	311.609	360.127	341.279	307.899	343.452	303.156	212.064	173.738	248.52	195.237	207.139	207.891	202.963	170.604	228.708	191.306	195.685	195.969	6	6	6	6	342.767	327.92	207.431	197.539	19.1684	23.3974	24.4701	18.8213	0.0540473	0.0711173	0.117059
PLCB1	Q9Z1B3-3;Q9Z1B3;Q9Z1B3-2	Q9Z1B3-3;Q9Z1B3;Q9Z1B3-2	sp|Q9Z1B3-3|PLCB1_MOUSE;sp|Q9Z1B3|PLCB1_MOUSE;sp|Q9Z1B3-2|PLCB1_MOUSE	>sp|Q9Z1B3-3|PLCB1_MOUSE Isoform of Q9Z1B3, Isoform C of 1-phosphatidylinositol 4,5-bisphosphate phosphodiesterase beta-1 OS=Mus musculus OX=10090 GN=Plcb1;>sp|Q9Z1B3|PLCB1_MOUSE 1-phosphatidylinositol 4,5-bisphosphate phosphodiesterase beta-1 OS=Mus musculus OX=10090 GN=Plcb1 PE=1 SV=2;>sp|Q9Z1B3-2|PLCB1_MOUSE Isoform of Q9Z1B3, Isoform B of 1-phosphatidylinositol 4,5-bisphosphate phosphodiester…	PLCB1	0	0	0	0	1	20.2287	19.9479	26.8365	20.5604	30.6854	21.3155	21.8325	28.2621	25.9833	23.1748	24.0473	21.2782	14.5868	15.5689	19.5163	15.9843	20.3405	28.7366	18.2839	16.0574	13.6312	15.1834	15.6023	9.56865	6	6	6	6	23.2624	24.0964	19.1222	14.7211	4.4532	2.63942	5.23675	2.93956	0.181455	0.107734	0.254263
CNTN1	P12960	P12960	sp|P12960|CNTN1_MOUSE	>sp|P12960|CNTN1_MOUSE Contactin-1 OS=Mus musculus OX=10090 GN=Cntn1 PE=1 SV=1	CNTN1	0	0	0	0	2	330.231	466.389	598.573	517.045	436.052	341.436	488.577	584.009	608.986	597.262	528.693	489.282	210.844	246.348	314.957	200.187	212.635	183.783	312.143	378.262	388.53	317.189	301.124	320.386	6	6	6	6	448.287	549.468	228.126	336.272	103.097	54.3715	47.2382	37.224	0.235923	0.100137	0.193248
CAMK2B	Q5SVI0;Q5SVI2;Q5SVJ0;P28652;Q5SVI9;Q5SVJ1;Q5SVI3;Q68EG2;Q5SVI1#Q923T9-3;A0A2I3BQP6;Q923T9-2;Q923T9;A0A286YDL6	Q5SVI0;Q5SVI2;Q5SVJ0;P28652;Q5SVI9;Q5SVJ1;Q5SVI3;Q68EG2;Q5SVI1;Q923T9-3;A0A2I3BQP6;Q923T9-2;Q923T9;A0A286YDL6	tr|Q5SVI0|Q5SVI0_MOUSE;tr|Q5SVI2|Q5SVI2_MOUSE;tr|Q5SVJ0|Q5SVJ0_MOUSE;sp|P28652|KCC2B_MOUSE;tr|Q5SVI9|Q5SVI9_MOUSE;tr|Q5SVJ1|Q5SVJ1_MOUSE;tr|Q5SVI3|Q5SVI3_MOUSE;tr|Q68EG2|Q68EG2_MOUSE;tr|Q5SVI1|Q5SVI1_MOUSE;sp|Q923T9-3|KCC2G_MOUSE;tr|A0A2I3BQP6|A0A2I3BQP6_MOUSE;sp|Q923T9-2|KCC2G_MOUSE;sp|Q923T9|KCC2G_MOUSE;tr|A0A286YDL6|A0A286YDL6_MOUSE	>tr|Q5SVI0|Q5SVI0_MOUSE Isoform of P28652, Calcium/calmodulin-dependent protein kinase type II subunit beta OS=Mus musculus OX=10090 GN=Camk2b PE=1 SV=1;>tr|Q5SVI2|Q5SVI2_MOUSE Isoform of P28652, Calcium/calmodulin-dependent protein kinase type II subunit beta OS=Mus musculus OX=10090 GN=Camk2b PE=1 SV=1;>tr|Q5SVJ0|Q5SVJ0_MOUSE Isoform of P28652, Calcium/calmodulin-dependent protein kinase II, be…	CAMK2B;CAMK2G	0	0	1	0	2	369.744	364.355	408.394	406.138	361.492	289.543	401.372	507.317	435.078	418.534	411.944	387.234	265.359	287.634	303.583	263.174	249.612	223.926	278.596	285.136	287.087	267.46	217.149	238.732	6	6	6	6	366.611	426.913	265.548	262.36	43.1018	42.5498	28.0233	28.3621	0.12531	0.095117	0.107211
NEFM	D3YZ35;A0A0R4J036;P08553	D3YZ35;A0A0R4J036;P08553	tr|D3YZ35|D3YZ35_MOUSE;tr|A0A0R4J036|A0A0R4J036_MOUSE;sp|P08553|NFM_MOUSE	>tr|D3YZ35|D3YZ35_MOUSE Isoform of P08553, Neurofilament medium polypeptide OS=Mus musculus OX=10090 GN=Nefm PE=1 SV=1;>tr|A0A0R4J036|A0A0R4J036_MOUSE Isoform of P08553, Neurofilament 3, medium OS=Mus musculus OX=10090 GN=Nefm PE=1 SV=1;>sp|P08553|NFM_MOUSE Neurofilament medium polypeptide OS=Mus musculus OX=10090 GN=Nefm PE=1 SV=4	NEFM	0	0	0	0	1	59.8972	47.4803	87.2108	56.8441	62.1476	59.9642	37.8312	34.9579	61.0922	41.283	37.9177	43.3995	19.8837	22.3405	36.7811	27.9361	30.4782	38.1852	24.853	17.494	27.9847	22.6054	27.2771	39.1523	6	6	6	6	62.2574	42.7469	29.2675	26.5611	13.2754	9.45803	7.41968	7.23676	0.200176	0.200386	0.267049
RAB3A	P63011	P63011	sp|P63011|RAB3A_MOUSE	>sp|P63011|RAB3A_MOUSE Ras-related protein Rab-3A OS=Mus musculus OX=10090 GN=Rab3a PE=1 SV=1	RAB3A	0	0	0	1	3	298.549	258.348	254.162	254.673	230.713	238.508	295.379	284.328	257.879	267.041	273.374	231.084	210.311	186.928	216.062	169.58	170.512	171.873	178.432	185.541	175.857	165.046	158.108	166.774	6	6	6	6	255.825	268.181	187.544	171.626	23.5214	22.41	20.9301	10.0739	0.0890925	0.085926	0.109725
YWHAG	P61982	P61982	sp|P61982|1433G_MOUSE	>sp|P61982|1433G_MOUSE 14-3-3 protein gamma OS=Mus musculus OX=10090 GN=Ywhag PE=1 SV=2	YWHAG	0	0	0	0	5	3130.58	2747.34	3851.44	3386.21	3369.88	2919.2	2743.06	3172.78	3684.6	3325.72	3574.32	3195.32	1913.4	1566.85	2723.79	1913.05	2154.64	2514.49	1981.04	1708.89	2474.6	2073.27	2355.97	2222.14	6	6	6	6	3234.11	3282.64	2131.04	2135.99	392.301	334.468	427.114	275.98	0.120655	0.10495	0.20399
SYN1	O88935-1;O88935-3;O88935	O88935-1;O88935-3;O88935	sp|O88935-1|SYN1_MOUSE;sp|O88935-3|SYN1_MOUSE;sp|O88935|SYN1_MOUSE	>sp|O88935-1|SYN1_MOUSE Isoform of O88935, Isoform Ib of Synapsin-1 OS=Mus musculus OX=10090 GN=Syn1;>sp|O88935-3|SYN1_MOUSE Isoform of O88935, Isoform 3 of Synapsin-1 OS=Mus musculus OX=10090 GN=Syn1;>sp|O88935|SYN1_MOUSE Synapsin-1 OS=Mus musculus OX=10090 GN=Syn1 PE=1 SV=2	SYN1	0	0	0	0	3	732.792	596.645	748.18	630.936	491.76	516.043	690.174	703.958	740.789	624.689	669.047	546.516	481.34	417.748	535.795	393.064	404.534	355.68	482.784	449.682	455.914	388.451	417.496	383.927	6	6	6	6	619.393	662.529	431.36	429.709	106.834	68.6127	65.5798	39.6231	0.175289	0.108291	0.148812
TPRG1L	B1AX95;Q9DBS2	B1AX95;Q9DBS2	tr|B1AX95|B1AX95_MOUSE;sp|Q9DBS2|TPRGL_MOUSE	>tr|B1AX95|B1AX95_MOUSE Isoform of Q9DBS2, Transformation-related protein 63-regulated-like OS=Mus musculus OX=10090 GN=Tprgl PE=1 SV=1;>sp|Q9DBS2|TPRGL_MOUSE Tumor protein p63-regulated gene 1-like protein OS=Mus musculus OX=10090 GN=Tprg1l PE=1 SV=1	TPRG1L;TPRGL	0	0	1	1	1	25.4286	26.2563	27.8297	25.7895	15.2813	24.3117	22.6978	25.9672	35.1399	25.5261	27.6329	25.1022	13.7663	18.3368	19.3705	21.5654	17.6314	19.8962	18.2571	13.9804	21.1035	19.0352	12.9477	21.5771	6	6	6	6	24.1495	27.011	18.4278	17.8168	4.49398	4.2897	2.65565	3.60686	0.222509	0.148853	0.155576
GDI1	P50396	P50396	sp|P50396|GDIA_MOUSE	>sp|P50396|GDIA_MOUSE Rab GDP dissociation inhibitor alpha OS=Mus musculus OX=10090 GN=Gdi1 PE=1 SV=3	GDI1	0	0	1	2	14	7132.42	6601.36	7863.7	6540.12	6494.41	6247.3	6515.46	7203.69	7539.41	6805.79	7669.85	7190.65	4613.2	3537.14	6455.23	3834.3	4844.97	5270.94	4248.56	3983.22	5517.05	4572.98	5317.92	4689.88	6	6	6	6	6813.22	7154.14	4759.29	4721.6	591.062	435.301	1050.33	596.723	0.0839226	0.0615262	0.220333
CADPS	Q80TJ1-2;K4DI76;J3QJW3;Q80TJ1-4;Q80TJ1;A0A286YDH6	Q80TJ1-2;K4DI76;J3QJW3;Q80TJ1-4;Q80TJ1;A0A286YDH6	sp|Q80TJ1-2|CAPS1_MOUSE;tr|K4DI76|K4DI76_MOUSE;tr|J3QJW3|J3QJW3_MOUSE;sp|Q80TJ1-4|CAPS1_MOUSE;sp|Q80TJ1|CAPS1_MOUSE;tr|A0A286YDH6|A0A286YDH6_MOUSE	>sp|Q80TJ1-2|CAPS1_MOUSE Isoform of Q80TJ1, Isoform 2 of Calcium-dependent secretion activator 1 OS=Mus musculus OX=10090 GN=Cadps;>tr|K4DI76|K4DI76_MOUSE Isoform of Q80TJ1, Calcium-dependent secretion activator 1 OS=Mus musculus OX=10090 GN=Cadps PE=1 SV=1;>tr|J3QJW3|J3QJW3_MOUSE Isoform of Q80TJ1, Calcium-dependent secretion activator 1 OS=Mus musculus OX=10090 GN=Cadps PE=1 SV=1;>sp|Q80TJ1-4|C…	CADPS	0	0	1	1	7	727.069	606.627	800.114	687.704	595.121	579.929	647.132	638.978	708.607	617.979	630.8	557.823	525.106	467.808	544.677	471.127	460.792	433.895	504.671	431.706	420.779	394.508	396.213	386.89	6	6	6	6	666.094	633.553	483.901	422.461	87.3431	48.6459	42.0676	43.7777	0.12909	0.0774	0.0859145
SPTAN1	A3KGU5;E9Q447;P16546-2#A3KGU7;A3KGU9;P16546	A3KGU5;E9Q447;P16546-2;A3KGU7;A3KGU9;P16546	tr|A3KGU5|A3KGU5_MOUSE;tr|E9Q447|E9Q447_MOUSE;sp|P16546-2|SPTN1_MOUSE;tr|A3KGU7|A3KGU7_MOUSE;tr|A3KGU9|A3KGU9_MOUSE;sp|P16546|SPTN1_MOUSE	>tr|A3KGU5|A3KGU5_MOUSE Isoform of P16546, Spectrin alpha chain, non-erythrocytic 1 OS=Mus musculus OX=10090 GN=Sptan1 PE=1 SV=1;>tr|E9Q447|E9Q447_MOUSE Isoform of P16546, Spectrin alpha chain, non-erythrocytic 1 OS=Mus musculus OX=10090 GN=Sptan1 PE=1 SV=1;>sp|P16546-2|SPTN1_MOUSE Isoform of P16546, Isoform 2 of Spectrin alpha chain, non-erythrocytic 1 OS=Mus musculus OX=10090 GN=Sptan1;>tr|A3KG…	SPTAN1	1	2	11	6	62	11386.5	10634.8	14949.9	13348.4	11020.5	10465.9	9416.34	9303.12	12455.2	12209.3	9565.61	8774.46	6327.35	5209.82	9369.02	6252.05	6068.64	6363.81	6653.78	6004.79	9328.27	6406.24	6678.29	6172.75	6	6	6	6	11967.7	10287.3	6598.45	6874.02	1792.59	1608.14	1423.63	1230.96	0.143675	0.151774	0.196804
STX7	Q8BH40;O70439	Q8BH40;O70439	tr|Q8BH40|Q8BH40_MOUSE;sp|O70439|STX7_MOUSE	>tr|Q8BH40|Q8BH40_MOUSE Isoform of O70439, Syntaxin-7 OS=Mus musculus OX=10090 GN=Stx7 PE=1 SV=1;>sp|O70439|STX7_MOUSE Syntaxin-7 OS=Mus musculus OX=10090 GN=Stx7 PE=1 SV=3	STX7	0	0	0	1	2	472.492	431.895	414.239	428.517	439.914	430.516	479.78	508.721	449.52	445.361	475.079	436.821	325.799	302.161	337.286	303.138	306.041	291.889	332.464	303.17	304.635	323.411	290.49	323.055	6	6	6	6	436.262	465.88	311.052	312.871	19.6113	27.0049	16.9688	15.8841	0.0440916	0.0573693	0.0539002
SYNGR3	Q8R191	Q8R191	sp|Q8R191|SNG3_MOUSE	>sp|Q8R191|SNG3_MOUSE Synaptogyrin-3 OS=Mus musculus OX=10090 GN=Syngr3 PE=1 SV=1	SYNGR3	0	0	0	0	1	729.287	674.373	850.806	755.734	706.361	581.821	650.957	673.873	730.921	714.679	758.547	620.494	442.846	420.094	552.568	409.024	413.346	426.923	474.71	474.127	501.65	444.698	450.435	441.645	6	6	6	6	716.397	691.579	444.133	464.544	89.1704	52.1207	54.4322	23.1918	0.126703	0.0759382	0.113625
SNAP25	P60879-2;P60879	P60879-2;P60879	sp|P60879-2|SNP25_MOUSE;sp|P60879|SNP25_MOUSE	>sp|P60879-2|SNP25_MOUSE Isoform of P60879, Isoform 2 of Synaptosomal-associated protein 25 OS=Mus musculus OX=10090 GN=Snap25;>sp|P60879|SNP25_MOUSE Synaptosomal-associated protein 25 OS=Mus musculus OX=10090 GN=Snap25 PE=1 SV=1	SNAP25	0	0	1	1	2	96.1616	94.4543	109.099	88.3039	69.1633	68.7855	94.7859	112.389	75.391	98.5254	82.1211	88.5046	63.5725	68.9317	84.2854	66.0011	62.7477	63.4458	62.9001	61.9889	60.9922	55.1397	63.5141	64.2876	6	6	6	6	87.6612	91.9529	68.164	61.4704	15.9802	13.0517	8.22006	3.30857	0.189162	0.141583	0.112528
SPTBN1	Q62261;Q62261-2;A0A0A0MQG2	Q62261;Q62261-2;A0A0A0MQG2	sp|Q62261|SPTB2_MOUSE;sp|Q62261-2|SPTB2_MOUSE;tr|A0A0A0MQG2|A0A0A0MQG2_MOUSE	>sp|Q62261|SPTB2_MOUSE Spectrin beta chain, non-erythrocytic 1 OS=Mus musculus OX=10090 GN=Sptbn1 PE=1 SV=2;>sp|Q62261-2|SPTB2_MOUSE Isoform of Q62261, Isoform 2 of Spectrin beta chain, non-erythrocytic 1 OS=Mus musculus OX=10090 GN=Sptbn1;>tr|A0A0A0MQG2|A0A0A0MQG2_MOUSE Isoform of Q62261, Spectrin beta chain, non-erythrocytic 1 (Fragment) OS=Mus musculus OX=10090 GN=Sptbn1 PE=1 SV=1	SPTBN1	0	0	7	7	37	5989.6	5650.68	7369.31	6699.72	5391.73	4976.66	4846.68	5011.38	6278.65	6595.88	4456.34	3989.37	3291.16	2669.39	4689.44	3513.07	3090.87	2837.62	3442.43	3086.34	5095.34	3234.05	3190.82	3008.5	6	6	6	6	6012.95	5196.38	3348.59	3509.58	883.513	1028.68	723.472	790.807	0.145086	0.197207	0.201706
CAMK2A	Q5SVI0;Q5SVI2;Q5SVJ0;P28652;Q5SVI9;Q5SVJ1;Q5SVI3;Q68EG2;Q5SVI1#Q923T9-3;A0A2I3BQP6;Q923T9-2;Q923T9;A0A286YDL6#F8WIS9;P11798;Q8CCM0;E9Q1V9;E9Q1W0;E9Q1T1;A0A0G2JGS4;Q6PHZ2-2;Q6PHZ2-4;Q6PHZ2;Q6PHZ2-5	Q5SVI0;Q5SVI2;Q5SVJ0;P28652;Q5SVI9;Q5SVJ1;Q5SVI3;Q68EG2;Q5SVI1;Q923T9-3;A0A2I3BQP6;Q923T9-2;Q923T9;A0A286YDL6;F8WIS9;P11798;Q8CCM0;E9Q1V9;E9Q1W0;E9Q1T1;A0A0G2JGS4;Q6PHZ2-2;Q6PHZ2-4;Q6PHZ2;Q6PHZ2-5	tr|Q5SVI0|Q5SVI0_MOUSE;tr|Q5SVI2|Q5SVI2_MOUSE;tr|Q5SVJ0|Q5SVJ0_MOUSE;sp|P28652|KCC2B_MOUSE;tr|Q5SVI9|Q5SVI9_MOUSE;tr|Q5SVJ1|Q5SVJ1_MOUSE;tr|Q5SVI3|Q5SVI3_MOUSE;tr|Q68EG2|Q68EG2_MOUSE;tr|Q5SVI1|Q5SVI1_MOUSE;sp|Q923T9-3|KCC2G_MOUSE;tr|A0A2I3BQP6|A0A2I3BQP6_MOUSE;sp|Q923T9-2|KCC2G_MOUSE;sp|Q923T9|KCC2G_MOUSE;tr|A0A286YDL6|A0A286YDL6_MOUSE;tr|F8WIS9|F8WIS9_MOUSE;sp|P11798|KCC2A_MOUSE;tr|Q8CCM0|Q8CCM0…	>tr|Q5SVI0|Q5SVI0_MOUSE Isoform of P28652, Calcium/calmodulin-dependent protein kinase type II subunit beta OS=Mus musculus OX=10090 GN=Camk2b PE=1 SV=1;>tr|Q5SVI2|Q5SVI2_MOUSE Isoform of P28652, Calcium/calmodulin-dependent protein kinase type II subunit beta OS=Mus musculus OX=10090 GN=Camk2b PE=1 SV=1;>tr|Q5SVJ0|Q5SVJ0_MOUSE Isoform of P28652, Calcium/calmodulin-dependent protein kinase II, be…	CAMK2A;CAMK2B;CAMK2D;CAMK2G	0	0	0	0	2	322.528	298.069	381.653	357.994	282.47	254.862	313.843	346.561	370.271	340.579	305.905	266.696	207.747	218.769	233.145	223.189	182.712	151.521	223.516	213.374	246.157	223.222	197.879	203.229	6	6	6	6	316.263	323.976	202.847	217.896	47.5389	36.4395	30.4927	17.291	0.151461	0.116022	0.162415
ADD2	Q9QYB8;Q9QYB8-2;Q9QYB8-3	Q9QYB8;Q9QYB8-2;Q9QYB8-3	sp|Q9QYB8|ADDB_MOUSE;sp|Q9QYB8-2|ADDB_MOUSE;sp|Q9QYB8-3|ADDB_MOUSE	>sp|Q9QYB8|ADDB_MOUSE Beta-adducin OS=Mus musculus OX=10090 GN=Add2 PE=1 SV=4;>sp|Q9QYB8-2|ADDB_MOUSE Isoform of Q9QYB8, Isoform 2 of Beta-adducin OS=Mus musculus OX=10090 GN=Add2;>sp|Q9QYB8-3|ADDB_MOUSE Isoform of Q9QYB8, Isoform 3 of Beta-adducin OS=Mus musculus OX=10090 GN=Add2	ADD2	0	0	2	3	5	1066.05	959.615	1151.15	1001.49	925.355	908.961	991.508	1005.95	1024.53	898.34	981.541	922.115	748.207	597.703	919.255	618.364	555.298	638.416	622.884	621.316	775.104	646.988	666.519	626.472	6	6	6	6	1002.1	970.664	679.54	659.881	92.3856	49.5722	133.974	59.0913	0.0904339	0.0517811	0.18557
ADD1	Q9QYC0;F8WHZ9;F8WGR0;Q9QYC0-2;E9Q1K3	Q9QYC0;F8WHZ9;F8WGR0;Q9QYC0-2;E9Q1K3	sp|Q9QYC0|ADDA_MOUSE;tr|F8WHZ9|F8WHZ9_MOUSE;tr|F8WGR0|F8WGR0_MOUSE;sp|Q9QYC0-2|ADDA_MOUSE;tr|E9Q1K3|E9Q1K3_MOUSE	>sp|Q9QYC0|ADDA_MOUSE Alpha-adducin OS=Mus musculus OX=10090 GN=Add1 PE=1 SV=2;>tr|F8WHZ9|F8WHZ9_MOUSE Isoform of Q9QYC0, Alpha-adducin OS=Mus musculus OX=10090 GN=Add1 PE=1 SV=1;>tr|F8WGR0|F8WGR0_MOUSE Isoform of Q9QYC0, Alpha-adducin OS=Mus musculus OX=10090 GN=Add1 PE=1 SV=1;>sp|Q9QYC0-2|ADDA_MOUSE Isoform of Q9QYC0, Isoform 2 of Alpha-adducin OS=Mus musculus OX=10090 GN=Add1;>tr|E9Q1K3|E9Q1K3…	ADD1	0	0	0	0	5	1227.25	1196.21	1433.5	1262.75	1181.03	1121.93	1205.9	1288.28	1423.96	1284.28	1334.39	1264.72	857.209	737.953	1132.85	833.151	843.229	807.78	829.288	801.908	1080.67	837.914	928.555	978.147	6	6	6	6	1237.11	1300.25	868.695	909.414	107.151	73.5294	136.106	107.247	0.0837802	0.055905	0.145454
YWHAH	P68510	P68510	sp|P68510|1433F_MOUSE	>sp|P68510|1433F_MOUSE 14-3-3 protein eta OS=Mus musculus OX=10090 GN=Ywhah PE=1 SV=2	YWHAH	0	0	0	0	2	599.331	516.559	722.183	709.088	669.372	634.082	587.041	622.472	775.818	672.374	736.057	683.943	420.12	352.81	597.866	411.747	443.1	498.273	454.715	382.516	517.04	484.636	511.81	507.869	6	6	6	6	641.769	679.618	453.986	476.431	76.5479	69.7812	84.7927	51.4744	0.124866	0.103315	0.182042
RTN4	Q99P72;Q99P72-3	Q99P72;Q99P72-3	sp|Q99P72|RTN4_MOUSE;sp|Q99P72-3|RTN4_MOUSE	>sp|Q99P72|RTN4_MOUSE Reticulon-4 OS=Mus musculus OX=10090 GN=Rtn4 PE=1 SV=2;>sp|Q99P72-3|RTN4_MOUSE Isoform of Q99P72, Isoform 2 of Reticulon-4 OS=Mus musculus OX=10090 GN=Rtn4	RTN4	0	0	0	0	11	5029.17	5199.18	3443.87	4361.58	4898.84	5163.73	4966.24	5486.22	5242.21	4777.13	6034.81	4884.09	3675.06	3547.78	3393.81	3481.63	3684.33	3728.07	3699.82	3765.41	3871.45	3473.66	3836.53	3319.47	6	6	6	6	4682.73	5231.78	3585.11	3661.06	678.633	470.705	131.96	218.745	0.160083	0.0876811	0.0370543
SNX16	Q3TLM7;Q8C080	Q3TLM7;Q8C080	tr|Q3TLM7|Q3TLM7_MOUSE;sp|Q8C080|SNX16_MOUSE	>tr|Q3TLM7|Q3TLM7_MOUSE Isoform of Q8C080, Sorting nexin-16 OS=Mus musculus OX=10090 GN=Snx16 PE=1 SV=1;>sp|Q8C080|SNX16_MOUSE Sorting nexin-16 OS=Mus musculus OX=10090 GN=Snx16 PE=1 SV=2	SNX16	0	0	0	1	1	15.6964	25.6146	21.9397	24.2676	26.6211	13.4629	22.3654	31.1695	29.7776	28.2855	25.1355	32.894	11.8049	13.6909	17.1732	19.1505	15.7675	20.3694	18.2259	21.6135	16.7076	19.6482	22.1287	20.3019	6	6	6	6	21.2671	28.2713	16.3261	19.771	5.4582	3.91794	3.24781	2.05046	0.288168	0.144597	0.20838
GRIA2	A0A0A6YW90;G5E8H1;E9QKC0;P23819-2;P23819;P23819-4;P23819-3	A0A0A6YW90;G5E8H1;E9QKC0;P23819-2;P23819;P23819-4;P23819-3	tr|A0A0A6YW90|A0A0A6YW90_MOUSE;tr|G5E8H1|G5E8H1_MOUSE;tr|E9QKC0|E9QKC0_MOUSE;sp|P23819-2|GRIA2_MOUSE;sp|P23819|GRIA2_MOUSE;sp|P23819-4|GRIA2_MOUSE;sp|P23819-3|GRIA2_MOUSE	>tr|A0A0A6YW90|A0A0A6YW90_MOUSE Isoform of P23819, Glutamate receptor 2 OS=Mus musculus OX=10090 GN=Gria2 PE=1 SV=1;>tr|G5E8H1|G5E8H1_MOUSE Isoform of P23819, Glutamate receptor 2 OS=Mus musculus OX=10090 GN=Gria2 PE=1 SV=1;>tr|E9QKC0|E9QKC0_MOUSE Isoform of P23819, Glutamate receptor 2 OS=Mus musculus OX=10090 GN=Gria2 PE=1 SV=1;>sp|P23819-2|GRIA2_MOUSE Isoform of P23819, Isoform 2 of Glutamate …	GRIA2	0	0	0	0	2	192.231	188.026	177.707	193.557	163.918	152.78	213.235	210.642	222.076	200.008	246.52	187.06	152.28	165.208	129.213	125.122	150.473	140.74	165.914	186.667	143.576	130.399	130.71	145.329	6	6	6	6	178.036	213.257	143.839	150.433	16.6102	20.2626	15.1376	21.9819	0.0961394	0.0940306	0.105887
SH3GLB2	A2AWI7;Q8R3V5-1;Q8R3V5;A2AWI9;Q8R3V5-3	A2AWI7;Q8R3V5-1;Q8R3V5;A2AWI9;Q8R3V5-3	tr|A2AWI7|A2AWI7_MOUSE;sp|Q8R3V5-1|SHLB2_MOUSE;sp|Q8R3V5|SHLB2_MOUSE;tr|A2AWI9|A2AWI9_MOUSE;sp|Q8R3V5-3|SHLB2_MOUSE	>tr|A2AWI7|A2AWI7_MOUSE Isoform of Q8R3V5, Endophilin-B2 OS=Mus musculus OX=10090 GN=Sh3glb2 PE=1 SV=1;>sp|Q8R3V5-1|SHLB2_MOUSE Isoform of Q8R3V5, Isoform 1 of Endophilin-B2 OS=Mus musculus OX=10090 GN=Sh3glb2;>sp|Q8R3V5|SHLB2_MOUSE Endophilin-B2 OS=Mus musculus OX=10090 GN=Sh3glb2 PE=1 SV=2;>tr|A2AWI9|A2AWI9_MOUSE Isoform of Q8R3V5, Endophilin-B2 OS=Mus musculus OX=10090 GN=Sh3glb2 PE=1 SV=1;>sp…	SH3GLB2	1	0	1	0	1	65.2244	71.0191	88.6035	65.1963	52.7458	70.7311	72.5696	79.8144	71.1719	72.148	66.0687	83.2942	55.3204	53.8092	62.5416	62.3943	86.041	66.9137	54.4378	52.9292	53.9119	55.9989	51.9001	48.3427	6	6	6	6	68.92	74.1778	64.5034	52.9201	11.6983	6.26704	11.6333	2.63664	0.169427	0.0839473	0.169689
DLG2	D3YUZ8;Q91XM9-3;Q91XM9-6;Q91XM9-8;Q91XM9;Q91XM9-2;Q91XM9-4;Q91XM9-7;D3YWU0;E9Q2L2	D3YUZ8;Q91XM9-3;Q91XM9-6;Q91XM9-8;Q91XM9;Q91XM9-2;Q91XM9-4;Q91XM9-7;D3YWU0;E9Q2L2	tr|D3YUZ8|D3YUZ8_MOUSE;sp|Q91XM9-3|DLG2_MOUSE;sp|Q91XM9-6|DLG2_MOUSE;sp|Q91XM9-8|DLG2_MOUSE;sp|Q91XM9|DLG2_MOUSE;sp|Q91XM9-2|DLG2_MOUSE;sp|Q91XM9-4|DLG2_MOUSE;sp|Q91XM9-7|DLG2_MOUSE;tr|D3YWU0|D3YWU0_MOUSE;tr|E9Q2L2|E9Q2L2_MOUSE	>tr|D3YUZ8|D3YUZ8_MOUSE Isoform of Q91XM9, Disks large homolog 2 OS=Mus musculus OX=10090 GN=Dlg2 PE=1 SV=1;>sp|Q91XM9-3|DLG2_MOUSE Isoform of Q91XM9, Isoform 3 of Disks large homolog 2 OS=Mus musculus OX=10090 GN=Dlg2;>sp|Q91XM9-6|DLG2_MOUSE Isoform of Q91XM9, Isoform 6 of Disks large homolog 2 OS=Mus musculus OX=10090 GN=Dlg2;>sp|Q91XM9-8|DLG2_MOUSE Isoform of Q91XM9, Isoform 8 of Disks large h…	DLG2	0	0	1	0	2	76.4858	76.2776	95.5047	76.301	75.4077	65.9928	78.9435	99.6298	80.4297	77.3947	86.0539	76.6397	56.756	52.2996	85.0402	63.574	62.2705	70.3138	55.1452	55.7109	62.6503	55.1057	67.2069	60.717	6	6	6	6	77.6616	83.1819	65.0423	59.4227	9.64122	8.72481	11.5636	4.96785	0.119415	0.0996195	0.171864
MAP1LC3A	Q91VR7	Q91VR7	sp|Q91VR7|MLP3A_MOUSE	>sp|Q91VR7|MLP3A_MOUSE Microtubule-associated proteins 1A/1B light chain 3A OS=Mus musculus OX=10090 GN=Map1lc3a PE=1 SV=1	MAP1LC3A	1	0	0	1	1	828.273	816.014	891.932	818.39	855.768	790.279	789.085	938.913	994.064	893.022	863.282	760.129	567.442	520.754	796.48	622.149	602.391	530.902	673.283	524.722	710.017	637.351	632.578	572.382	6	6	6	6	833.443	873.083	606.686	625.056	35.6078	88.6317	100.942	67.221	0.0423063	0.102322	0.155668
MAP2	P20357	P20357	sp|P20357|MTAP2_MOUSE	>sp|P20357|MTAP2_MOUSE Microtubule-associated protein 2 OS=Mus musculus OX=10090 GN=Map2 PE=1 SV=2	MAP2	0	0	1	2	6	1263.05	1273.71	1066.9	986.016	1343.52	1179.67	1358.13	1801.48	1364.09	1218.46	1688.66	1476.91	1130.19	965.326	1105.67	1001.09	1149.79	1099.89	1074.76	992.68	1124.47	960.67	1161.58	1024.82	6	6	6	6	1185.48	1484.62	1075.33	1056.5	136.132	220.665	74.4169	77.7888	0.118489	0.147544	0.0707712
GABBR1	Q9WV18;Q9WV18-2;G3UZ52	Q9WV18;Q9WV18-2;G3UZ52	sp|Q9WV18|GABR1_MOUSE;sp|Q9WV18-2|GABR1_MOUSE;tr|G3UZ52|G3UZ52_MOUSE	>sp|Q9WV18|GABR1_MOUSE Gamma-aminobutyric acid type B receptor subunit 1 OS=Mus musculus OX=10090 GN=Gabbr1 PE=1 SV=1;>sp|Q9WV18-2|GABR1_MOUSE Isoform of Q9WV18, Isoform 1B of Gamma-aminobutyric acid type B receptor subunit 1 OS=Mus musculus OX=10090 GN=Gabbr1;>tr|G3UZ52|G3UZ52_MOUSE Isoform of Q9WV18, Gamma-aminobutyric acid type B receptor subunit 1 (Fragment) OS=Mus musculus OX=10090 GN=Gabbr1…	GABBR1	0	0	0	0	1	73.0527	82.1953	75.5077	75.6731	76.8845	64.3945	85.4093	75.345	83.0164	81.6276	78.5391	69.97	64.9943	62.5869	62.3387	65.2304	54.1797	57.7719	60.7647	68.0762	49.2008	58.4038	48.3644	58.2611	6	6	6	6	74.618	78.9846	61.1837	57.1785	5.85536	5.64316	4.35652	7.42464	0.0810109	0.0730252	0.0731182
NCAM1	P13595;A0A0A6YY91#A0A0A6YY47;P13595-2;E9Q589;P13595-3;A0A0A6YWU2;P13595-4	P13595;A0A0A6YY91;A0A0A6YY47;P13595-2;E9Q589;P13595-3;A0A0A6YWU2;P13595-4	sp|P13595|NCAM1_MOUSE;tr|A0A0A6YY91|A0A0A6YY91_MOUSE;tr|A0A0A6YY47|A0A0A6YY47_MOUSE;sp|P13595-2|NCAM1_MOUSE;tr|E9Q589|E9Q589_MOUSE;sp|P13595-3|NCAM1_MOUSE;tr|A0A0A6YWU2|A0A0A6YWU2_MOUSE;sp|P13595-4|NCAM1_MOUSE	>sp|P13595|NCAM1_MOUSE Neural cell adhesion molecule 1 OS=Mus musculus OX=10090 GN=Ncam1 PE=1 SV=3;>tr|A0A0A6YY91|A0A0A6YY91_MOUSE Isoform of P13595, Neural cell adhesion molecule 1 (Fragment) OS=Mus musculus OX=10090 GN=Ncam1 PE=1 SV=1;>tr|A0A0A6YY47|A0A0A6YY47_MOUSE Isoform of P13595, Neural cell adhesion molecule 1 OS=Mus musculus OX=10090 GN=Ncam1 PE=1 SV=1;>sp|P13595-2|NCAM1_MOUSE Isoform of…	NCAM1	2	0	2	0	17	11078.8	10623.2	11323.5	11539.3	10410.4	9728.27	10534.7	11484.1	15427	12686	12278	10788.2	7212.12	6147.86	9559.07	7677.28	7324.3	7287.24	8331.28	8200.79	11193.4	8836.03	7847.34	8290.9	6	6	6	6	10783.9	12199.7	7534.64	8783.28	667.605	1785.23	1118.15	1222.57	0.0629284	0.139633	0.143373
SYP	Q62277	Q62277	sp|Q62277|SYPH_MOUSE	>sp|Q62277|SYPH_MOUSE Synaptophysin OS=Mus musculus OX=10090 GN=Syp PE=1 SV=2	SYP	0	0	1	0	1	110.249	83.9501	109.422	96.2644	118.259	107.439	85.9971	77.658	92.6438	89.8001	103.296	85.7477	77.2373	71.1017	59.7804	60.1053	68.7558	73.4776	82.0674	61.1945	58.5582	51.6795	68.8456	70.7047	6	6	6	6	104.264	89.1904	68.4097	65.5083	12.2066	8.55928	7.13309	10.6817	0.1232	0.0950937	0.106273
DBN1	A0A0R4J1E3;Q9QXS6-3;Q9QXS6;Q9QXS6-2	A0A0R4J1E3;Q9QXS6-3;Q9QXS6;Q9QXS6-2	tr|A0A0R4J1E3|A0A0R4J1E3_MOUSE;sp|Q9QXS6-3|DREB_MOUSE;sp|Q9QXS6|DREB_MOUSE;sp|Q9QXS6-2|DREB_MOUSE	>tr|A0A0R4J1E3|A0A0R4J1E3_MOUSE Isoform of Q9QXS6, Drebrin OS=Mus musculus OX=10090 GN=Dbn1 PE=1 SV=1;>sp|Q9QXS6-3|DREB_MOUSE Isoform of Q9QXS6, Isoform E2 of Drebrin OS=Mus musculus OX=10090 GN=Dbn1;>sp|Q9QXS6|DREB_MOUSE Drebrin OS=Mus musculus OX=10090 GN=Dbn1 PE=1 SV=4;>sp|Q9QXS6-2|DREB_MOUSE Isoform of Q9QXS6, Isoform A2 of Drebrin OS=Mus musculus OX=10090 GN=Dbn1	DBN1	0	0	0	0	13	6227.28	5662.19	6587.34	5483.5	6052.98	6298.31	5992.01	6257.93	6719.21	5512.22	6411.31	6276.57	4627.43	4232.17	5592.71	4569.3	4824.13	4860.03	4618.25	4018.41	4906.76	4270.31	4752.64	4632.74	6	6	6	6	6051.94	6194.88	4784.29	4533.18	413.068	409.779	455.308	328.319	0.0689745	0.0675662	0.0927982
DPYSL3	E9PWE8;Q3TT92;Q62188	E9PWE8;Q3TT92;Q62188	tr|E9PWE8|E9PWE8_MOUSE;tr|Q3TT92|Q3TT92_MOUSE;sp|Q62188|DPYL3_MOUSE	>tr|E9PWE8|E9PWE8_MOUSE Isoform of Q62188, Dihydropyrimidinase-related protein 3 OS=Mus musculus OX=10090 GN=Dpysl3 PE=1 SV=1;>tr|Q3TT92|Q3TT92_MOUSE Isoform of Q62188, Dihydropyrimidinase-related protein 3 OS=Mus musculus OX=10090 GN=Dpysl3 PE=1 SV=1;>sp|Q62188|DPYL3_MOUSE Dihydropyrimidinase-related protein 3 OS=Mus musculus OX=10090 GN=Dpysl3 PE=1 SV=1	DPYSL3	1	0	1	0	27	40501.9	38745.3	45049.3	35695.2	40955.2	34474.5	40149.7	44785.5	43345.7	38801.6	40748.2	39198.8	28005.3	23658.1	36141.4	24285.1	28960	29708.7	29633	27845.8	33076.2	29314.4	31287.4	30409.7	6	6	6	6	39236.9	41171.6	28459.8	30261.1	3841.94	2388.27	4505.71	1795.79	0.0978896	0.0572832	0.154671
YWHAZ	P63101;A0A2I3BQ03	P63101;A0A2I3BQ03	sp|P63101|1433Z_MOUSE;tr|A0A2I3BQ03|A0A2I3BQ03_MOUSE	>sp|P63101|1433Z_MOUSE 14-3-3 protein zeta/delta OS=Mus musculus OX=10090 GN=Ywhaz PE=1 SV=1;>tr|A0A2I3BQ03|A0A2I3BQ03_MOUSE Isoform of P63101, 14-3-3 protein zeta/delta (Fragment) OS=Mus musculus OX=10090 GN=Ywhaz PE=1 SV=1	YWHAZ	0	0	1	1	8	13365.3	13016.1	14943	12440.9	14104.6	12222.6	12525.5	14626.2	14751.9	12907.2	14580.7	13363.2	9868.26	8241.72	12739.2	8265.8	10287.8	11877.2	9900.68	8525.13	10896.9	9169.65	11428.1	11117.5	6	6	6	6	13348.7	13792.5	10213.3	10173	1031.16	980.828	1841.35	1165.13	0.0763925	0.0718049	0.181759
ATP2B1	G5E829	G5E829	sp|G5E829|AT2B1_MOUSE	>sp|G5E829|AT2B1_MOUSE Plasma membrane calcium-transporting ATPase 1 OS=Mus musculus OX=10090 GN=Atp2b1 PE=1 SV=1	ATP2B1	0	0	0	0	6	731.653	762.258	672.129	717.736	620.636	812.269	788.136	804.061	809.67	783.926	1045.12	847.187	791.818	792.669	507.294	458.618	682.232	657.128	564.143	594.249	580.483	485.97	817.568	730.365	6	6	6	6	719.447	846.35	648.293	628.796	67.2359	99.9296	140.379	121.703	0.0947936	0.10976	0.231271
ABI2	A0A087WRS3;A0A087WPP8;Q6AXH6;Q6AXD2;P62484;A0A087WR90;A0A087WNT3	A0A087WRS3;A0A087WPP8;Q6AXH6;Q6AXD2;P62484;A0A087WR90;A0A087WNT3	tr|A0A087WRS3|A0A087WRS3_MOUSE;tr|A0A087WPP8|A0A087WPP8_MOUSE;tr|Q6AXH6|Q6AXH6_MOUSE;tr|Q6AXD2|Q6AXD2_MOUSE;sp|P62484|ABI2_MOUSE;tr|A0A087WR90|A0A087WR90_MOUSE;tr|A0A087WNT3|A0A087WNT3_MOUSE	>tr|A0A087WRS3|A0A087WRS3_MOUSE Isoform of P62484, Abl interactor 2 OS=Mus musculus OX=10090 GN=Abi2 PE=1 SV=1;>tr|A0A087WPP8|A0A087WPP8_MOUSE Isoform of P62484, Abl interactor 2 OS=Mus musculus OX=10090 GN=Abi2 PE=1 SV=1;>tr|Q6AXH6|Q6AXH6_MOUSE Isoform of P62484, Abi2 protein OS=Mus musculus OX=10090 GN=Abi2 PE=1 SV=1;>tr|Q6AXD2|Q6AXD2_MOUSE Isoform of P62484, Abi2 protein OS=Mus musculus OX=100…	ABI2	0	0	0	0	1	166.904	155.782	213.399	182.845	164.346	153.447	172.493	166.289	175.725	163.875	176.195	158.084	132.739	133.013	157.786	127.32	130.183	126.425	130.575	119.227	136.965	116.368	113.818	131.507	6	6	6	6	172.787	168.777	134.578	124.743	22.4479	7.23428	11.6867	9.47694	0.123791	0.0431981	0.0821962
PPP3CA	E0CZ78;P48453-2;P48453;E9Q6P2;G3X8U7#P63328;P63328-2	E0CZ78;P48453-2;P48453;E9Q6P2;G3X8U7;P63328;P63328-2	tr|E0CZ78|E0CZ78_MOUSE;sp|P48453-2|PP2BB_MOUSE;sp|P48453|PP2BB_MOUSE;tr|E9Q6P2|E9Q6P2_MOUSE;tr|G3X8U7|G3X8U7_MOUSE;sp|P63328|PP2BA_MOUSE;sp|P63328-2|PP2BA_MOUSE	>tr|E0CZ78|E0CZ78_MOUSE Isoform of P48453, Serine/threonine-protein phosphatase OS=Mus musculus OX=10090 GN=Ppp3cb PE=1 SV=1;>sp|P48453-2|PP2BB_MOUSE Isoform of P48453, Isoform 1 of Serine/threonine-protein phosphatase 2B catalytic subunit beta isoform OS=Mus musculus OX=10090 GN=Ppp3cb;>sp|P48453|PP2BB_MOUSE Serine/threonine-protein phosphatase 2B catalytic subunit beta isoform OS=Mus musculus O…	PPP3CA;PPP3CB	0	0	0	1	4	1816.44	1713.67	2064.11	1918.42	1760.09	1700.88	1625.51	1901.56	1976.6	1862.59	2004.05	1845.05	1246.8	1102.17	1639.88	1284.28	1272.08	1361.5	1274.87	1234.21	1488.81	1373.51	1430.06	1479.77	6	6	6	6	1828.94	1869.23	1317.78	1380.2	139.925	134.744	179.11	106.443	0.0748127	0.0748479	0.1313
PPP1R9A	Q6R891#H3BKQ7;H3BJD0;H3BL28;Q7TN74;H3BJD6;Q3UXW4;H3BJA6	Q6R891;H3BKQ7;H3BJD0;H3BL28;Q7TN74;H3BJD6;Q3UXW4;H3BJA6	sp|Q6R891|NEB2_MOUSE;tr|H3BKQ7|H3BKQ7_MOUSE;tr|H3BJD0|H3BJD0_MOUSE;tr|H3BL28|H3BL28_MOUSE;tr|Q7TN74|Q7TN74_MOUSE;tr|H3BJD6|H3BJD6_MOUSE;tr|Q3UXW4|Q3UXW4_MOUSE;tr|H3BJA6|H3BJA6_MOUSE	>sp|Q6R891|NEB2_MOUSE Neurabin-2 OS=Mus musculus OX=10090 GN=Ppp1r9b PE=1 SV=1;>tr|H3BKQ7|H3BKQ7_MOUSE Isoform of H3BJD6, Protein phosphatase 1, regulatory (inhibitor) subunit 9A OS=Mus musculus OX=10090 GN=Ppp1r9a PE=1 SV=1;>tr|H3BJD0|H3BJD0_MOUSE Isoform of H3BJD6, Protein phosphatase 1, regulatory (inhibitor) subunit 9A OS=Mus musculus OX=10090 GN=Ppp1r9a PE=1 SV=1;>tr|H3BL28|H3BL28_MOUSE Isof…	PPP1R9A;PPP1R9B	0	0	0	0	1	212.159	221.27	204.814	231.714	287.234	246.014	207.921	225.798	233.23	246.333	273.496	282.732	147.86	153.178	178.855	199.403	231.398	204.448	158.657	158.597	185.411	207.264	193.829	180.424	6	6	6	6	233.867	244.918	185.857	180.697	29.9139	28.7039	32.1366	19.3635	0.122772	0.117405	0.175862
DNAJC6	Q80TZ3-2;Q80TZ3;Q80TZ3-3;B1B0B7;B1B0B8	Q80TZ3-2;Q80TZ3;Q80TZ3-3;B1B0B7;B1B0B8	sp|Q80TZ3-2|AUXI_MOUSE;sp|Q80TZ3|AUXI_MOUSE;sp|Q80TZ3-3|AUXI_MOUSE;tr|B1B0B7|B1B0B7_MOUSE;tr|B1B0B8|B1B0B8_MOUSE	>sp|Q80TZ3-2|AUXI_MOUSE Isoform of Q80TZ3, Isoform 2 of Putative tyrosine-protein phosphatase auxilin OS=Mus musculus OX=10090 GN=Dnajc6;>sp|Q80TZ3|AUXI_MOUSE Putative tyrosine-protein phosphatase auxilin OS=Mus musculus OX=10090 GN=Dnajc6 PE=1 SV=2;>sp|Q80TZ3-3|AUXI_MOUSE Isoform of Q80TZ3, Isoform 3 of Putative tyrosine-protein phosphatase auxilin OS=Mus musculus OX=10090 GN=Dnajc6;>tr|B1B0B7|B…	DNAJC6	0	0	0	0	1	127.868	121.562	170.47	130.85	125.328	113.891	111.164	113.135	133.727	113.483	114.576	100.937	91.277	82.2466	106.343	92.988	97.2033	86.4251	91.5214	75.1622	88.7672	85.4902	80.7986	85.0998	6	6	6	6	131.661	114.504	92.7472	84.4732	19.8949	10.6554	8.45177	5.82648	0.13997	0.0907616	0.0902152
CTNNA2	Q61301-2;Q61301-3;Q61301;E0CXB9	Q61301-2;Q61301-3;Q61301;E0CXB9	sp|Q61301-2|CTNA2_MOUSE;sp|Q61301-3|CTNA2_MOUSE;sp|Q61301|CTNA2_MOUSE;tr|E0CXB9|E0CXB9_MOUSE	>sp|Q61301-2|CTNA2_MOUSE Isoform of Q61301, Isoform 2 of Catenin alpha-2 OS=Mus musculus OX=10090 GN=Ctnna2;>sp|Q61301-3|CTNA2_MOUSE Isoform of Q61301, Isoform 3 of Catenin alpha-2 OS=Mus musculus OX=10090 GN=Ctnna2;>sp|Q61301|CTNA2_MOUSE Catenin alpha-2 OS=Mus musculus OX=10090 GN=Ctnna2 PE=1 SV=3;>tr|E0CXB9|E0CXB9_MOUSE Isoform of Q61301, Catenin alpha-2 OS=Mus musculus OX=10090 GN=Ctnna2 PE=1 …	CTNNA2	0	0	1	1	14	3515.02	3141.41	4243.72	3558.51	3208.65	3228.66	3019.46	2802.86	3987.71	3332.6	3184.16	3062.7	2558.87	2048.79	3391.39	2523.88	2654.35	2357.64	2272.21	1973.88	3099.95	2409.67	2356.57	2287.72	6	6	6	6	3482.66	3231.58	2589.15	2400	410.38	410.243	446.902	374.814	0.112174	0.121173	0.166673
SLC6A11	P31650	P31650	sp|P31650|S6A11_MOUSE	>sp|P31650|S6A11_MOUSE Sodium- and chloride-dependent GABA transporter 3 OS=Mus musculus OX=10090 GN=Slc6a11 PE=1 SV=2	SLC6A11	2	0	2	0	2	225.86	164.303	231.531	197.998	185.556	182.199	233.046	225.682	251.469	255.896	318.476	224.887	156.62	163.104	176.245	145.016	156.831	144.271	155.414	198.276	195.116	188.869	176.468	200.138	6	6	6	6	197.908	251.576	157.014	185.714	26.2315	35.2718	11.9452	17.1336	0.132775	0.131549	0.0752788
PLXNA4	Q80UG2	Q80UG2	sp|Q80UG2|PLXA4_MOUSE	>sp|Q80UG2|PLXA4_MOUSE Plexin-A4 OS=Mus musculus OX=10090 GN=Plxna4 PE=1 SV=3	PLXNA4	0	0	0	0	8	1023.37	993.807	1163.19	1163.55	1078.51	923.633	937.787	1002.39	1458.38	1080.72	1138.22	831.846	720.416	607.42	952.935	774.053	729.463	761.677	755.965	742.596	1078.38	799.387	757.972	639.055	6	6	6	6	1057.68	1074.89	757.661	795.558	95.9157	216.44	112.403	148.512	0.0916054	0.193663	0.145974
SYT7	A0A286YCU4;A0A2C9F2C1;Q9R0N7;Q9R0N7-3;Q9R0N7-2;Q9R0N7-4	A0A286YCU4;A0A2C9F2C1;Q9R0N7;Q9R0N7-3;Q9R0N7-2;Q9R0N7-4	tr|A0A286YCU4|A0A286YCU4_MOUSE;tr|A0A2C9F2C1|A0A2C9F2C1_MOUSE;sp|Q9R0N7|SYT7_MOUSE;sp|Q9R0N7-3|SYT7_MOUSE;sp|Q9R0N7-2|SYT7_MOUSE;sp|Q9R0N7-4|SYT7_MOUSE	>tr|A0A286YCU4|A0A286YCU4_MOUSE Isoform of Q9R0N7, Synaptotagmin-7 OS=Mus musculus OX=10090 GN=Syt7 PE=1 SV=1;>tr|A0A2C9F2C1|A0A2C9F2C1_MOUSE Isoform of Q9R0N7, Synaptotagmin-7 OS=Mus musculus OX=10090 GN=Syt7 PE=1 SV=1;>sp|Q9R0N7|SYT7_MOUSE Synaptotagmin-7 OS=Mus musculus OX=10090 GN=Syt7 PE=1 SV=1;>sp|Q9R0N7-3|SYT7_MOUSE Isoform of Q9R0N7, Isoform 3 of Synaptotagmin-7 OS=Mus musculus OX=10090 G…	SYT7	1	0	1	0	1	37.0279	35.6345	46.1774	40.3628	19.2741	39.2025	30.1787	33.8273	40.4696	38.9881	39.4823	41.1109	23.8751	21.8589	38.3911	24.3996	13.9625	27.3128	30.6131	24.2355	29.821	31.4128	28.7588	22.1668	6	6	6	6	36.2799	37.3428	24.9667	27.8347	9.09225	4.35759	7.97473	3.75237	0.313724	0.123425	0.337626
KIF5C	P28738	P28738	sp|P28738|KIF5C_MOUSE	>sp|P28738|KIF5C_MOUSE Kinesin heavy chain isoform 5C OS=Mus musculus OX=10090 GN=Kif5c PE=1 SV=3	KIF5C	1	0	2	1	9	1668.51	1527.22	1922.28	1633.47	1569.78	1558.43	1485.46	1539.51	1719.68	1556.7	1586.16	1626.84	1272.81	1153.59	1562.38	1326.66	1280.11	1275.05	1126.1	1086.3	1274.87	1244.32	1166.38	1190.56	6	6	6	6	1646.62	1585.72	1311.76	1181.42	144.621	80.829	135.584	70.862	0.0839597	0.0504462	0.0996543
SRCIN1	B1AQX6;B1AQX7;B1AQX9;Q9QWI6-3;Q9QWI6-2;Q9QWI6;B1AQX8	B1AQX6;B1AQX7;B1AQX9;Q9QWI6-3;Q9QWI6-2;Q9QWI6;B1AQX8	tr|B1AQX6|B1AQX6_MOUSE;tr|B1AQX7|B1AQX7_MOUSE;tr|B1AQX9|B1AQX9_MOUSE;sp|Q9QWI6-3|SRCN1_MOUSE;sp|Q9QWI6-2|SRCN1_MOUSE;sp|Q9QWI6|SRCN1_MOUSE;tr|B1AQX8|B1AQX8_MOUSE	>tr|B1AQX6|B1AQX6_MOUSE Isoform of Q9QWI6, SRC kinase-signaling inhibitor 1 OS=Mus musculus OX=10090 GN=Srcin1 PE=1 SV=1;>tr|B1AQX7|B1AQX7_MOUSE Isoform of Q9QWI6, SRC kinase-signaling inhibitor 1 OS=Mus musculus OX=10090 GN=Srcin1 PE=1 SV=1;>tr|B1AQX9|B1AQX9_MOUSE Isoform of Q9QWI6, SRC kinase-signaling inhibitor 1 OS=Mus musculus OX=10090 GN=Srcin1 PE=1 SV=1;>sp|Q9QWI6-3|SRCN1_MOUSE Isoform of …	SRCIN1	0	0	2	3	4	130.039	130.846	121.677	121.68	134.227	121.145	122.181	139.75	139.602	148.049	137.629	133.846	92.28	95.5794	107.045	105.093	88.9249	98.8669	95.442	94.0575	109.514	114.96	106.097	93.5865	6	6	6	6	126.602	136.843	97.9649	102.276	5.76594	8.55818	7.12465	9.13905	0.0454306	0.0639176	0.0727601
NSF	P46460	P46460	sp|P46460|NSF_MOUSE	>sp|P46460|NSF_MOUSE Vesicle-fusing ATPase OS=Mus musculus OX=10090 GN=Nsf PE=1 SV=2	NSF	0	0	0	0	7	1288.44	1185.47	1351.32	1361.71	1096.26	1208.77	1218.45	1247.2	1334.7	1265.17	1282.58	1252.9	1005.74	916.4	1028.6	924.738	931.368	863.278	904.8	941.229	1012.61	936.685	953.543	928.888	6	6	6	6	1248.66	1266.83	945.02	946.292	103.643	39.4403	61.2707	36.3113	0.0842675	0.030861	0.0646494
DNM3	E9QLL2;Q8BZ98-2;Q8BZ98	E9QLL2;Q8BZ98-2;Q8BZ98	tr|E9QLL2|E9QLL2_MOUSE;sp|Q8BZ98-2|DYN3_MOUSE;sp|Q8BZ98|DYN3_MOUSE	>tr|E9QLL2|E9QLL2_MOUSE Isoform of Q8BZ98, Dynamin-3 OS=Mus musculus OX=10090 GN=Dnm3 PE=1 SV=1;>sp|Q8BZ98-2|DYN3_MOUSE Isoform of Q8BZ98, Isoform 2 of Dynamin-3 OS=Mus musculus OX=10090 GN=Dnm3;>sp|Q8BZ98|DYN3_MOUSE Dynamin-3 OS=Mus musculus OX=10090 GN=Dnm3 PE=1 SV=1	DNM3	1	0	0	2	3	322.445	267.397	393.671	355.49	290.886	252.711	307.578	296.426	341.262	310.138	328.647	302.986	223.291	212.919	282.678	224.409	218.71	220.272	212.151	225.002	284.747	223.464	237.122	233.07	6	6	6	6	313.766	314.506	230.38	235.926	54.0413	16.9854	25.939	25.4282	0.171564	0.053295	0.104503
NTRK2	A0A0A6YWF9;A0A0A6YWL7;Q6VNS1;Q6VNS1-3#P15209-4;P15209-3;P15209	A0A0A6YWF9;A0A0A6YWL7;Q6VNS1;Q6VNS1-3;P15209-4;P15209-3;P15209	tr|A0A0A6YWF9|A0A0A6YWF9_MOUSE;tr|A0A0A6YWL7|A0A0A6YWL7_MOUSE;sp|Q6VNS1|NTRK3_MOUSE;sp|Q6VNS1-3|NTRK3_MOUSE;sp|P15209-4|NTRK2_MOUSE;sp|P15209-3|NTRK2_MOUSE;sp|P15209|NTRK2_MOUSE	>tr|A0A0A6YWF9|A0A0A6YWF9_MOUSE Isoform of Q6VNS1, Tyrosine-protein kinase receptor OS=Mus musculus OX=10090 GN=Ntrk3 PE=1 SV=1;>tr|A0A0A6YWL7|A0A0A6YWL7_MOUSE Isoform of Q6VNS1, Tyrosine-protein kinase receptor OS=Mus musculus OX=10090 GN=Ntrk3 PE=1 SV=1;>sp|Q6VNS1|NTRK3_MOUSE NT-3 growth factor receptor OS=Mus musculus OX=10090 GN=Ntrk3 PE=1 SV=1;>sp|Q6VNS1-3|NTRK3_MOUSE Isoform of Q6VNS1, Isof…	NTRK2;NTRK3	0	0	0	0	1	44.0648	64.3861	62.7301	60.4423	57.1661	53.0932	64.2014	73.9481	61.7459	74.4293	74.8881	82.7656	40.0537	55.1075	45.8116	49.2482	43.5384	48.415	49.6274	61.7527	47.4965	57.4945	49.0381	58.1386	6	6	6	6	56.9804	71.9964	47.0291	53.9246	7.50791	7.74468	5.18516	5.92359	0.140946	0.1093	0.110202
ATP6V1F	Q9D1K2;A0A0N4SVE1;F7B2B4	Q9D1K2;A0A0N4SVE1;F7B2B4	sp|Q9D1K2|VATF_MOUSE;tr|A0A0N4SVE1|A0A0N4SVE1_MOUSE;tr|F7B2B4|F7B2B4_MOUSE	>sp|Q9D1K2|VATF_MOUSE V-type proton ATPase subunit F OS=Mus musculus OX=10090 GN=Atp6v1f PE=1 SV=2;>tr|A0A0N4SVE1|A0A0N4SVE1_MOUSE Isoform of Q9D1K2, V-type proton ATPase subunit F OS=Mus musculus OX=10090 GN=Atp6v1f PE=1 SV=1;>tr|F7B2B4|F7B2B4_MOUSE Isoform of Q9D1K2, V-type proton ATPase subunit F (Fragment) OS=Mus musculus OX=10090 GN=Atp6v1f PE=1 SV=1	ATP6V1F	0	0	0	0	3	621.463	556.813	603.489	629.067	629.306	594.425	600.618	608.761	641.567	609.979	691.692	637.421	475.287	415.775	540.88	430.259	471.695	470.842	488.032	391.494	504.057	423.909	548.762	497.154	6	6	6	6	605.761	631.673	467.456	475.568	27.8339	33.7437	43.6723	57.4932	0.0469284	0.0523469	0.0920858
STX12	Q9ER00	Q9ER00	sp|Q9ER00|STX12_MOUSE	>sp|Q9ER00|STX12_MOUSE Syntaxin-12 OS=Mus musculus OX=10090 GN=Stx12 PE=1 SV=1	STX12	1	0	0	1	3	215.625	212.632	176.007	182.258	232.47	188.757	221.487	233.699	245.028	198.997	216.238	178.547	174.029	156.052	155.098	146.912	171.705	138.607	177.806	157.79	166.579	141.482	156.116	167.909	6	6	6	6	201.291	215.666	157.067	161.28	22.2029	23.9882	13.7897	12.4576	0.110186	0.11477	0.0881418
VAMP2	B0QZN5;P63044#P63024	B0QZN5;P63044;P63024	tr|B0QZN5|B0QZN5_MOUSE;sp|P63044|VAMP2_MOUSE;sp|P63024|VAMP3_MOUSE	>tr|B0QZN5|B0QZN5_MOUSE Isoform of P63044, Vesicle-associated membrane protein 2 OS=Mus musculus OX=10090 GN=Vamp2 PE=1 SV=1;>sp|P63044|VAMP2_MOUSE Vesicle-associated membrane protein 2 OS=Mus musculus OX=10090 GN=Vamp2 PE=1 SV=2;>sp|P63024|VAMP3_MOUSE Vesicle-associated membrane protein 3 OS=Mus musculus OX=10090 GN=Vamp3 PE=1 SV=1	VAMP2;VAMP3	0	0	0	0	1	177.408	120.942	134.236	155.887	153.526	123.589	138.069	134.028	180.375	140.217	145.145	119.969	113.242	86.4692	110.071	95.6586	112.015	96.2505	116.56	95.326	121.712	100.448	103.327	104.622	6	6	6	6	144.265	142.967	102.284	106.999	21.8693	20.2209	11.0074	10.0616	0.150728	0.135075	0.110101
DPYSL2	O08553	O08553	sp|O08553|DPYL2_MOUSE	>sp|O08553|DPYL2_MOUSE Dihydropyrimidinase-related protein 2 OS=Mus musculus OX=10090 GN=Dpysl2 PE=1 SV=2	DPYSL2	0	0	0	0	25	47501.7	46872.3	57072	48488	56603.6	50093.9	47071.2	51595.8	55535	51051.3	55311.5	55398.2	34783.9	29338.6	46177.5	35692.2	41087.1	45539.3	35586.9	32874.9	44314.6	38240.3	44214.4	43762.9	6	6	6	6	51105.3	52660.5	38769.8	39832.3	4574.09	3398.51	6638.92	4974.09	0.0879853	0.0660365	0.177547
ABI1	A0A087WRS3;A0A087WPP8;Q6AXH6;Q6AXD2;P62484;A0A087WR90;A0A087WNT3#B7ZCU2;B7ZCU5;B7ZCU4;B7ZCU3;B7ZCU0;J3QNK8;Q8CBW3-5;Q8CBW3-2;Q8CBW3-4;Q8CBW3-3;Q8CBW3	A0A087WRS3;A0A087WPP8;Q6AXH6;Q6AXD2;P62484;A0A087WR90;A0A087WNT3;B7ZCU2;B7ZCU5;B7ZCU4;B7ZCU3;B7ZCU0;J3QNK8;Q8CBW3-5;Q8CBW3-2;Q8CBW3-4;Q8CBW3-3;Q8CBW3	tr|A0A087WRS3|A0A087WRS3_MOUSE;tr|A0A087WPP8|A0A087WPP8_MOUSE;tr|Q6AXH6|Q6AXH6_MOUSE;tr|Q6AXD2|Q6AXD2_MOUSE;sp|P62484|ABI2_MOUSE;tr|A0A087WR90|A0A087WR90_MOUSE;tr|A0A087WNT3|A0A087WNT3_MOUSE;tr|B7ZCU2|B7ZCU2_MOUSE;tr|B7ZCU5|B7ZCU5_MOUSE;tr|B7ZCU4|B7ZCU4_MOUSE;tr|B7ZCU3|B7ZCU3_MOUSE;tr|B7ZCU0|B7ZCU0_MOUSE;tr|J3QNK8|J3QNK8_MOUSE;sp|Q8CBW3-5|ABI1_MOUSE;sp|Q8CBW3-2|ABI1_MOUSE;sp|Q8CBW3-4|ABI1_MOUSE;s…	>tr|A0A087WRS3|A0A087WRS3_MOUSE Isoform of P62484, Abl interactor 2 OS=Mus musculus OX=10090 GN=Abi2 PE=1 SV=1;>tr|A0A087WPP8|A0A087WPP8_MOUSE Isoform of P62484, Abl interactor 2 OS=Mus musculus OX=10090 GN=Abi2 PE=1 SV=1;>tr|Q6AXH6|Q6AXH6_MOUSE Isoform of P62484, Abi2 protein OS=Mus musculus OX=10090 GN=Abi2 PE=1 SV=1;>tr|Q6AXD2|Q6AXD2_MOUSE Isoform of P62484, Abi2 protein OS=Mus musculus OX=100…	ABI1;ABI2	0	0	0	1	1	134.85	119.799	122.77	118.467	128.518	133.072	122.505	145.955	123.587	127.878	138.337	141.226	87.8661	77.3277	115.43	94.4857	115.179	105.83	81.3864	84.845	117.956	99.8108	109.794	113.968	6	6	6	6	126.246	133.248	99.3532	101.293	6.9274	9.8853	15.438	15.3595	0.0548138	0.0742296	0.161099
CYFIP2	Q5SQX6;F6QD74	Q5SQX6;F6QD74	sp|Q5SQX6|CYFP2_MOUSE;tr|F6QD74|F6QD74_MOUSE	>sp|Q5SQX6|CYFP2_MOUSE Cytoplasmic FMR1-interacting protein 2 OS=Mus musculus OX=10090 GN=Cyfip2 PE=1 SV=2;>tr|F6QD74|F6QD74_MOUSE Isoform of Q5SQX6, Cytoplasmic FMR1-interacting protein 2 (Fragment) OS=Mus musculus OX=10090 GN=Cyfip2 PE=1 SV=1	CYFIP2	0	0	0	0	3	347.644	289.304	408.657	341.855	305.174	299.583	321.616	310.029	347.255	316.824	291.067	280.837	272.536	247.415	321.053	242.412	241.159	206.782	258.512	251.491	257.175	212.6	204.169	229.866	6	6	6	6	332.036	311.271	255.226	235.635	44.298	23.5315	38.478	23.6336	0.128943	0.0755012	0.147487
ATP6V1B2	P62814	P62814	sp|P62814|VATB2_MOUSE	>sp|P62814|VATB2_MOUSE V-type proton ATPase subunit B, brain isoform OS=Mus musculus OX=10090 GN=Atp6v1b2 PE=1 SV=1	ATP6V1B2	0	0	1	1	7	2077.44	1782.04	2246.57	1934.4	1988.9	1906.45	1764.28	2014.24	2181.66	1954.31	2152.19	2017	1374.04	1248.27	1828.6	1189.98	1368.12	1478.36	1497.33	1562.01	1656.09	1368.91	1534.41	1540.63	6	6	6	6	1989.3	2013.95	1414.56	1526.56	159.243	150.423	226.884	93.8096	0.0792798	0.0765237	0.152367
NCS1	Q8BNY6	Q8BNY6	sp|Q8BNY6|NCS1_MOUSE	>sp|Q8BNY6|NCS1_MOUSE Neuronal calcium sensor 1 OS=Mus musculus OX=10090 GN=Ncs1 PE=1 SV=3	NCS1	0	0	0	0	1	101.507	92.1987	112.919	96.5177	90.2257	76.1206	78.5668	85.6161	110.182	89.4502	90.3361	78.0897	64.3309	61.6139	88.5634	68.9323	73.4083	62.673	67.2514	59.2569	66.137	72.0682	65.0556	72.5315	6	6	6	6	94.9148	88.7069	69.9203	67.0501	12.27	11.7431	10.1338	4.91556	0.132296	0.126491	0.136988
CTTN	Q921L6;Q60598	Q921L6;Q60598	tr|Q921L6|Q921L6_MOUSE;sp|Q60598|SRC8_MOUSE	>tr|Q921L6|Q921L6_MOUSE Isoform of Q60598, Cortactin, isoform CRA_a OS=Mus musculus OX=10090 GN=Cttn PE=1 SV=1;>sp|Q60598|SRC8_MOUSE Src substrate cortactin OS=Mus musculus OX=10090 GN=Cttn PE=1 SV=2	CTTN	0	0	0	0	2	171.586	210.744	172.768	174.67	226.1	231.724	203.19	249.125	211.706	220.011	262.598	271.349	145.727	130.924	164.437	147.299	165.464	185.06	157.328	162.613	195.938	161.007	199.792	201.292	6	6	6	6	197.932	236.33	156.485	179.662	28.1709	28.464	19.0465	21.333	0.14255	0.121118	0.122115
PAK1	G5E884;O88643	G5E884;O88643	tr|G5E884|G5E884_MOUSE;sp|O88643|PAK1_MOUSE	>tr|G5E884|G5E884_MOUSE Isoform of O88643, Non-specific serine/threonine protein kinase OS=Mus musculus OX=10090 GN=Pak1 PE=1 SV=1;>sp|O88643|PAK1_MOUSE Serine/threonine-protein kinase PAK 1 OS=Mus musculus OX=10090 GN=Pak1 PE=1 SV=1	PAK1	0	0	0	0	2	173.285	166.109	198.132	156.177	169.944	183.765	167.565	168.104	186.516	165.516	191.761	171.554	148.792	118.604	186.135	134.237	143.615	147.661	134.915	116.421	148.816	136.338	142.625	122.056	6	6	6	6	174.568	175.169	146.507	133.528	14.6468	11.1177	22.425	12.2521	0.0829115	0.0623907	0.148991
PPP3CB	E0CZ78;P48453-2;P48453;E9Q6P2;G3X8U7	E0CZ78;P48453-2;P48453;E9Q6P2;G3X8U7	tr|E0CZ78|E0CZ78_MOUSE;sp|P48453-2|PP2BB_MOUSE;sp|P48453|PP2BB_MOUSE;tr|E9Q6P2|E9Q6P2_MOUSE;tr|G3X8U7|G3X8U7_MOUSE	>tr|E0CZ78|E0CZ78_MOUSE Isoform of P48453, Serine/threonine-protein phosphatase OS=Mus musculus OX=10090 GN=Ppp3cb PE=1 SV=1;>sp|P48453-2|PP2BB_MOUSE Isoform of P48453, Isoform 1 of Serine/threonine-protein phosphatase 2B catalytic subunit beta isoform OS=Mus musculus OX=10090 GN=Ppp3cb;>sp|P48453|PP2BB_MOUSE Serine/threonine-protein phosphatase 2B catalytic subunit beta isoform OS=Mus musculus O…	PPP3CB	0	0	0	0	3	550.381	499.337	560.616	543.658	507.104	498.392	503.77	563.907	569.85	554.151	548.273	545.145	404.519	356.332	508.588	422.978	387.577	405.056	400.289	396.518	464.962	414.882	408.916	416.32	6	6	6	6	526.581	547.516	414.175	416.981	28.0451	23.3728	51.4219	24.7766	0.0532477	0.043759	0.119144
PAK2	Q8CIN4	Q8CIN4	sp|Q8CIN4|PAK2_MOUSE	>sp|Q8CIN4|PAK2_MOUSE Serine/threonine-protein kinase PAK 2 OS=Mus musculus OX=10090 GN=Pak2 PE=1 SV=1	PAK2	0	0	0	1	2	434.246	424.328	495.882	393.752	494.248	442.25	427.896	482.004	435.892	435.541	493.25	450.968	341.477	269.285	462.358	283.693	384.643	372.001	299.174	299.182	399.551	338.413	398.363	352.26	6	6	6	6	447.451	454.258	352.243	347.824	40.386	27.1426	71.0808	44.8801	0.0902733	0.0590165	0.203519
YWHAE	P62259;D6REF3	P62259;D6REF3	sp|P62259|1433E_MOUSE;tr|D6REF3|D6REF3_MOUSE	>sp|P62259|1433E_MOUSE 14-3-3 protein epsilon OS=Mus musculus OX=10090 GN=Ywhae PE=1 SV=1;>tr|D6REF3|D6REF3_MOUSE Isoform of P62259, 14-3-3 protein epsilon OS=Mus musculus OX=10090 GN=Ywhae PE=1 SV=1	YWHAE	1	0	0	1	17	17534.5	16341.8	19157.1	17075.2	19912.5	16479.2	16613.9	18365.1	21659.1	17124.6	18949.1	17617.3	13007.1	11356.6	17340.3	11761.5	15169.8	15685.7	13531.1	11618.1	15812.3	13388.2	15620.1	14522.5	6	6	6	6	17750.1	18388.2	14053.5	14082.1	1466.69	1808.48	2380.52	1575.41	0.0813641	0.094889	0.171117
ATP8A1	A0A0M3HEP7;P70704-2;P70704-3;P70704;A0A0J9YV34	A0A0M3HEP7;P70704-2;P70704-3;P70704;A0A0J9YV34	tr|A0A0M3HEP7|A0A0M3HEP7_MOUSE;sp|P70704-2|AT8A1_MOUSE;sp|P70704-3|AT8A1_MOUSE;sp|P70704|AT8A1_MOUSE;tr|A0A0J9YV34|A0A0J9YV34_MOUSE	>tr|A0A0M3HEP7|A0A0M3HEP7_MOUSE Isoform of P70704, Phospholipid-transporting ATPase OS=Mus musculus OX=10090 GN=Atp8a1 PE=1 SV=1;>sp|P70704-2|AT8A1_MOUSE Isoform of P70704, Isoform 2 of Phospholipid-transporting ATPase IA OS=Mus musculus OX=10090 GN=Atp8a1;>sp|P70704-3|AT8A1_MOUSE Isoform of P70704, Isoform 3 of Phospholipid-transporting ATPase IA OS=Mus musculus OX=10090 GN=Atp8a1;>sp|P70704|AT8…	ATP8A1	0	0	1	1	2	168.388	167.305	176.595	148.576	152.944	112.925	186.568	183.81	188.72	161.415	182.302	132.465	119.031	108.699	121.587	104.824	88.6304	89.7896	136.512	146.768	154.981	127.935	114.525	112.937	6	6	6	6	154.455	172.547	105.427	132.276	22.8519	21.9573	14.0281	17.0378	0.162832	0.138602	0.135963
PRKAR2B	P31324;H3BK84	P31324;H3BK84	sp|P31324|KAP3_MOUSE;tr|H3BK84|H3BK84_MOUSE	>sp|P31324|KAP3_MOUSE cAMP-dependent protein kinase type II-beta regulatory subunit OS=Mus musculus OX=10090 GN=Prkar2b PE=1 SV=3;>tr|H3BK84|H3BK84_MOUSE Isoform of P31324, cAMP-dependent protein kinase type II-beta regulatory subunit OS=Mus musculus OX=10090 GN=Prkar2b PE=1 SV=1	PRKAR2B	0	0	0	0	4	1059.53	906.915	1238.82	1123.5	882.081	795.474	915.186	959.53	1066.68	982.898	961.224	813.281	789.167	697.862	1036.13	720.516	660.058	578.554	762.107	686.598	881.203	703.904	684.773	677.587	6	6	6	6	1001.05	949.799	747.047	732.695	167.467	83.4462	157.747	79.0025	0.168354	0.0899362	0.199369
TRIM3	Q3TDT0;D3YUY7;Q9R1R2	Q3TDT0;D3YUY7;Q9R1R2	tr|Q3TDT0|Q3TDT0_MOUSE;tr|D3YUY7|D3YUY7_MOUSE;sp|Q9R1R2|TRIM3_MOUSE	>tr|Q3TDT0|Q3TDT0_MOUSE Isoform of Q9R1R2, Tripartite motif-containing protein 3 OS=Mus musculus OX=10090 GN=Trim3 PE=1 SV=1;>tr|D3YUY7|D3YUY7_MOUSE Isoform of Q9R1R2, Tripartite motif protein 3, isoform CRA_a OS=Mus musculus OX=10090 GN=Trim3 PE=1 SV=2;>sp|Q9R1R2|TRIM3_MOUSE Tripartite motif-containing protein 3 OS=Mus musculus OX=10090 GN=Trim3 PE=1 SV=1	TRIM3	0	0	0	0	4	344.95	340.734	376.19	319.796	336.796	332.93	334.357	385.388	362.519	363.922	349.102	357.017	266.498	266.674	322.607	275.579	284.825	272.69	275.507	261.685	258.999	255.803	320.251	297.286	6	6	6	6	341.899	358.718	281.479	278.255	18.8763	16.9804	21.2525	25.6236	0.0541066	0.0472776	0.072307
LASP1	Q61792;A2A6G6;A2A6G7;A2A6G8;A2A6G9;A2A6H0	Q61792;A2A6G6;A2A6G7;A2A6G8;A2A6G9;A2A6H0	sp|Q61792|LASP1_MOUSE;tr|A2A6G6|A2A6G6_MOUSE;tr|A2A6G7|A2A6G7_MOUSE;tr|A2A6G8|A2A6G8_MOUSE;tr|A2A6G9|A2A6G9_MOUSE;tr|A2A6H0|A2A6H0_MOUSE	>sp|Q61792|LASP1_MOUSE LIM and SH3 domain protein 1 OS=Mus musculus OX=10090 GN=Lasp1 PE=1 SV=1;>tr|A2A6G6|A2A6G6_MOUSE Isoform of Q61792, LIM and SH3 domain protein 1 (Fragment) OS=Mus musculus OX=10090 GN=Lasp1 PE=1 SV=1;>tr|A2A6G7|A2A6G7_MOUSE Isoform of Q61792, LIM and SH3 domain protein 1 (Fragment) OS=Mus musculus OX=10090 GN=Lasp1 PE=1 SV=8;>tr|A2A6G8|A2A6G8_MOUSE Isoform of Q61792, LIM an…	LASP1	0	0	0	0	1	313.327	329.666	295.648	270.717	343.242	315.781	324.172	367.993	306.899	284.45	349.351	320.857	264.433	239.062	280.281	205.335	272.906	272.835	266.453	255.9	262.191	215.187	283.969	232.356	6	6	6	6	311.397	325.62	255.809	252.676	25.5879	29.7618	28.578	24.853	0.08406	0.091686	0.119149
ATP6V1E1	P50518;A0A0N4SW07;A0A0N4SW34	P50518;A0A0N4SW07;A0A0N4SW34	sp|P50518|VATE1_MOUSE;tr|A0A0N4SW07|A0A0N4SW07_MOUSE;tr|A0A0N4SW34|A0A0N4SW34_MOUSE	>sp|P50518|VATE1_MOUSE V-type proton ATPase subunit E 1 OS=Mus musculus OX=10090 GN=Atp6v1e1 PE=1 SV=2;>tr|A0A0N4SW07|A0A0N4SW07_MOUSE Isoform of P50518, V-type proton ATPase subunit E 1 (Fragment) OS=Mus musculus OX=10090 GN=Atp6v1e1 PE=1 SV=1;>tr|A0A0N4SW34|A0A0N4SW34_MOUSE Isoform of P50518, V-type proton ATPase subunit E 1 (Fragment) OS=Mus musculus OX=10090 GN=Atp6v1e1 PE=1 SV=1	ATP6V1E1	0	0	1	0	5	1760.5	1706.4	1996.75	1691.71	1996.87	1706.37	1751.23	1865.21	1853.85	1759.39	1944.77	1908.51	1339.64	1184.34	1528.93	1080.97	1364.61	1419.97	1386.76	1378.1	1488.46	1285.91	1587.01	1507.63	6	6	6	6	1809.77	1847.16	1319.74	1438.98	146.773	78.1897	162.21	108.568	0.0795437	0.0425342	0.126712
AGAP3	F8VQE9;Q8VHH5;A0A1D5RMG4;Q8VHH5-2	F8VQE9;Q8VHH5;A0A1D5RMG4;Q8VHH5-2	tr|F8VQE9|F8VQE9_MOUSE;sp|Q8VHH5|AGAP3_MOUSE;tr|A0A1D5RMG4|A0A1D5RMG4_MOUSE;sp|Q8VHH5-2|AGAP3_MOUSE	>tr|F8VQE9|F8VQE9_MOUSE Isoform of Q8VHH5, Arf-GAP with GTPase, ANK repeat and PH domain-containing protein 3 OS=Mus musculus OX=10090 GN=Agap3 PE=1 SV=1;>sp|Q8VHH5|AGAP3_MOUSE Arf-GAP with GTPase, ANK repeat and PH domain-containing protein 3 OS=Mus musculus OX=10090 GN=Agap3 PE=1 SV=1;>tr|A0A1D5RMG4|A0A1D5RMG4_MOUSE Isoform of Q8VHH5, Arf-GAP with GTPase, ANK repeat and PH domain-containing pro…	AGAP3	0	0	0	2	4	225.422	209.025	243.395	212.694	186.711	180.435	214.715	230.057	249.209	210.457	214.903	190.787	170.884	167.42	214.293	163.421	158.979	165.019	175.078	168.663	176.803	167.763	177.504	151.307	6	6	6	6	209.614	218.355	173.336	169.52	23.5662	19.6796	20.4552	9.83067	0.113073	0.0898862	0.109504
NAPG	D3Z4B2;Q9CWZ7	D3Z4B2;Q9CWZ7	tr|D3Z4B2|D3Z4B2_MOUSE;sp|Q9CWZ7|SNAG_MOUSE	>tr|D3Z4B2|D3Z4B2_MOUSE Isoform of Q9CWZ7, Gamma-soluble NSF attachment protein (Fragment) OS=Mus musculus OX=10090 GN=Napg PE=1 SV=1;>sp|Q9CWZ7|SNAG_MOUSE Gamma-soluble NSF attachment protein OS=Mus musculus OX=10090 GN=Napg PE=1 SV=1	NAPG	1	0	0	2	4	395.626	187.997	398.982	412.485	341.487	312.206	334.476	338.136	384.852	360.737	316.498	306.647	267.355	233.729	330.902	293.545	227.607	245.466	284.158	244.472	313.169	271.643	246.656	235.368	6	6	6	6	341.464	340.224	266.434	265.911	84.4914	28.7755	39.7716	29.5378	0.303125	0.0837137	0.145372
NRXN1	E0CY11;Q9CS84-5;Q9CS84-4;Q9CS84-3;Q9CS84-2;Q9CS84	E0CY11;Q9CS84-5;Q9CS84-4;Q9CS84-3;Q9CS84-2;Q9CS84	tr|E0CY11|E0CY11_MOUSE;sp|Q9CS84-5|NRX1A_MOUSE;sp|Q9CS84-4|NRX1A_MOUSE;sp|Q9CS84-3|NRX1A_MOUSE;sp|Q9CS84-2|NRX1A_MOUSE;sp|Q9CS84|NRX1A_MOUSE	>tr|E0CY11|E0CY11_MOUSE Isoform of Q9CS84, Neurexin-1 OS=Mus musculus OX=10090 GN=Nrxn1 PE=1 SV=2;>sp|Q9CS84-5|NRX1A_MOUSE Isoform of Q9CS84, Isoform 5a of Neurexin-1 OS=Mus musculus OX=10090 GN=Nrxn1;>sp|Q9CS84-4|NRX1A_MOUSE Isoform of Q9CS84, Isoform 4a of Neurexin-1 OS=Mus musculus OX=10090 GN=Nrxn1;>sp|Q9CS84-3|NRX1A_MOUSE Isoform of Q9CS84, Isoform 3a of Neurexin-1 OS=Mus musculus OX=10090 G…	NRXN1	0	0	0	0	1	62.1853	69.1112	61.5092	70.2651	81.9932	76.9369	73.2952	80.6199	87.3942	106.377	95.4626	87.8118	56.5114	63.0631	53.0759	62.6473	55.3759	59.5271	65.712	67.6803	75.1219	63.4622	70.1728	69.9812	6	6	6	6	70.3335	88.4935	58.3668	68.6884	8.06615	11.5157	4.05232	4.06087	0.114252	0.129957	0.0696565
NECAP1	Q9CR95	Q9CR95	sp|Q9CR95|NECP1_MOUSE	>sp|Q9CR95|NECP1_MOUSE Adaptin ear-binding coat-associated protein 1 OS=Mus musculus OX=10090 GN=Necap1 PE=1 SV=2	NECAP1	0	0	0	0	1	78.3824	85.5091	106.931	87.3359	95.5315	88.6189	93.6082	114.07	96.6365	99.4317	112.122	102.205	74.979	69.3803	90.0171	75.3724	69.8267	76.7475	72.5544	74.6628	76.9638	85.5685	95.2965	80.8856	6	6	6	6	90.3848	103.012	76.0538	80.9886	9.8031	8.3407	7.48847	8.40299	0.106254	0.0802476	0.0944673
ATP6V1H	A0A0A6YX18;Q8BVE3;A0A0A6YWP6	A0A0A6YX18;Q8BVE3;A0A0A6YWP6	tr|A0A0A6YX18|A0A0A6YX18_MOUSE;sp|Q8BVE3|VATH_MOUSE;tr|A0A0A6YWP6|A0A0A6YWP6_MOUSE	>tr|A0A0A6YX18|A0A0A6YX18_MOUSE Isoform of Q8BVE3, V-type proton ATPase subunit H OS=Mus musculus OX=10090 GN=Atp6v1h PE=1 SV=1;>sp|Q8BVE3|VATH_MOUSE V-type proton ATPase subunit H OS=Mus musculus OX=10090 GN=Atp6v1h PE=1 SV=1;>tr|A0A0A6YWP6|A0A0A6YWP6_MOUSE Isoform of Q8BVE3, V-type proton ATPase subunit H OS=Mus musculus OX=10090 GN=Atp6v1h PE=1 SV=1	ATP6V1H	0	0	0	0	5	667.74	602.658	690.858	647.165	656.162	625.207	631.717	663.872	761.778	670.255	731.529	587.682	491.348	440.402	568.852	437.346	493.84	468.675	547.553	517.332	553.422	496.216	572.682	487.287	6	6	6	6	648.298	674.472	483.41	529.082	31.205	63.8253	48.2926	34.0577	0.0484089	0.0949548	0.0969569
PICK1	E9PUZ5;Q62083;E9QAC6	E9PUZ5;Q62083;E9QAC6	tr|E9PUZ5|E9PUZ5_MOUSE;sp|Q62083|PICK1_MOUSE;tr|E9QAC6|E9QAC6_MOUSE	>tr|E9PUZ5|E9PUZ5_MOUSE Isoform of Q62083, PRKCA-binding protein OS=Mus musculus OX=10090 GN=Pick1 PE=1 SV=1;>sp|Q62083|PICK1_MOUSE PRKCA-binding protein OS=Mus musculus OX=10090 GN=Pick1 PE=1 SV=2;>tr|E9QAC6|E9QAC6_MOUSE Isoform of Q62083, Galectin OS=Mus musculus OX=10090 GN=Pick1 PE=1 SV=1	PICK1	0	0	0	0	1	41.4682	37.9496	42.7052	49.4246	47.0076	50.9503	43.8528	40.0514	52.6371	45.5715	43.4727	47.5338	37.6218	36.6601	43.5042	39.5746	32.3935	39.7017	33.515	35.0884	32.394	36.1091	36.1413	42.4072	6	6	6	6	44.9176	45.5199	38.2426	35.9425	5.02831	4.27991	3.70646	3.49497	0.113745	0.0927096	0.0989346
ATP6V1A	P50516;P50516-2	P50516;P50516-2	sp|P50516|VATA_MOUSE;sp|P50516-2|VATA_MOUSE	>sp|P50516|VATA_MOUSE V-type proton ATPase catalytic subunit A OS=Mus musculus OX=10090 GN=Atp6v1a PE=1 SV=2;>sp|P50516-2|VATA_MOUSE Isoform of P50516, Isoform 2 of V-type proton ATPase catalytic subunit A OS=Mus musculus OX=10090 GN=Atp6v1a	ATP6V1A	0	0	0	0	11	3191.05	3034.73	3670.32	3001.33	2859.49	2703.03	2955.89	3031.56	3098.63	3045.16	3162.02	2751.29	2375.53	1998.27	2798.66	2023.09	2032.35	2069.8	2347.26	2434.56	2502.92	2298.85	2373.76	2287.13	6	6	6	6	3076.66	3007.42	2216.28	2374.08	334.577	143.169	317.702	82.6999	0.105412	0.0486939	0.134848
PPP1R9B	Q6R891	Q6R891	sp|Q6R891|NEB2_MOUSE	>sp|Q6R891|NEB2_MOUSE Neurabin-2 OS=Mus musculus OX=10090 GN=Ppp1r9b PE=1 SV=1	PPP1R9B	0	0	0	0	2	148.925	176.363	147.09	144.259	201.609	162.193	168.516	180.904	166.198	150.245	183.15	169.661	125.106	145.679	145.822	134.72	165.112	139.014	130.128	135.07	138.369	123.86	146.126	132.609	6	6	6	6	163.406	169.779	142.576	134.36	22.2324	11.82	13.4731	7.56617	0.13087	0.0710828	0.093329
MYO5A	D3YZ62;D3Z4J3;Q99104	D3YZ62;D3Z4J3;Q99104	tr|D3YZ62|D3YZ62_MOUSE;tr|D3Z4J3|D3Z4J3_MOUSE;sp|Q99104|MYO5A_MOUSE	>tr|D3YZ62|D3YZ62_MOUSE Isoform of Q99104, Unconventional myosin-Va OS=Mus musculus OX=10090 GN=Myo5a PE=1 SV=1;>tr|D3Z4J3|D3Z4J3_MOUSE Isoform of Q99104, Unconventional myosin-Va OS=Mus musculus OX=10090 GN=Myo5a PE=1 SV=1;>sp|Q99104|MYO5A_MOUSE Unconventional myosin-Va OS=Mus musculus OX=10090 GN=Myo5a PE=1 SV=2	MYO5A	0	0	2	1	12	1199.57	1140.59	1266.15	1236.89	1017.52	994.722	1090.16	1113.53	1130.2	1150.3	1068.89	957.638	968.202	897.336	949.796	929.304	772.322	760.722	865.114	875.121	937.589	829.101	833.196	828.508	6	6	6	6	1142.57	1085.12	879.614	861.438	113.946	68.7426	90.7781	42.255	0.101991	0.0657613	0.106507
RAB4B	Q91ZR1	Q91ZR1	sp|Q91ZR1|RAB4B_MOUSE	>sp|Q91ZR1|RAB4B_MOUSE Ras-related protein Rab-4B OS=Mus musculus OX=10090 GN=Rab4b PE=1 SV=2	RAB4B	0	0	0	0	2	129.702	124.173	112.323	126.187	110.875	127.279	133.713	150.205	141.617	146.252	135.514	134.54	104.882	101.622	98.9587	120.868	107.911	105.717	103.429	103.873	115.804	115.962	110.506	122.815	6	6	6	6	121.757	140.307	106.66	112.065	8.08086	6.85186	7.64433	7.6006	0.0677162	0.0484771	0.0694644
ATP6V0A1	K3W4T3;Q9Z1G4-3;Q9Z1G4-2;Q9Z1G4	K3W4T3;Q9Z1G4-3;Q9Z1G4-2;Q9Z1G4	tr|K3W4T3|K3W4T3_MOUSE;sp|Q9Z1G4-3|VPP1_MOUSE;sp|Q9Z1G4-2|VPP1_MOUSE;sp|Q9Z1G4|VPP1_MOUSE	>tr|K3W4T3|K3W4T3_MOUSE Isoform of Q9Z1G4, V-type proton ATPase subunit a OS=Mus musculus OX=10090 GN=Atp6v0a1 PE=1 SV=1;>sp|Q9Z1G4-3|VPP1_MOUSE Isoform of Q9Z1G4, Isoform A1-III of V-type proton ATPase 116 kDa subunit a isoform 1 OS=Mus musculus OX=10090 GN=Atp6v0a1;>sp|Q9Z1G4-2|VPP1_MOUSE Isoform of Q9Z1G4, Isoform A1-I of V-type proton ATPase 116 kDa subunit a isoform 1 OS=Mus musculus OX=1009…	ATP6V0A1	0	0	0	0	5	1351.53	1440.51	1341.42	1448.92	1292.33	1124.85	1329.03	1369.7	1314.46	1441.44	1500.44	1275.9	1048.1	979.306	1059.12	930.664	912.677	885.404	1038.24	1193.92	1220.57	1061.01	1068.8	1047.91	6	6	6	6	1333.26	1371.83	969.213	1105.08	118.65	84.5154	72.2713	80.2808	0.0928501	0.0609698	0.0742749
HRAS	P32883-2;P32883;A0A0G2JGM2;C0H5X4#A0A0G2JGP4;Q9D091;P08556;A0A0G2JE25#Q61411;Q61411-2	P32883-2;P32883;A0A0G2JGM2;C0H5X4;A0A0G2JGP4;Q9D091;P08556;A0A0G2JE25;Q61411;Q61411-2	sp|P32883-2|RASK_MOUSE;sp|P32883|RASK_MOUSE;tr|A0A0G2JGM2|A0A0G2JGM2_MOUSE;tr|C0H5X4|C0H5X4_MOUSE;tr|A0A0G2JGP4|A0A0G2JGP4_MOUSE;tr|Q9D091|Q9D091_MOUSE;sp|P08556|RASN_MOUSE;tr|A0A0G2JE25|A0A0G2JE25_MOUSE;sp|Q61411|RASH_MOUSE;sp|Q61411-2|RASH_MOUSE	>sp|P32883-2|RASK_MOUSE Isoform of P32883, Isoform 2B of GTPase KRas OS=Mus musculus OX=10090 GN=Kras;>sp|P32883|RASK_MOUSE GTPase KRas OS=Mus musculus OX=10090 GN=Kras PE=1 SV=1;>tr|A0A0G2JGM2|A0A0G2JGM2_MOUSE Isoform of P08556, GTPase NRas (Fragment) OS=Mus musculus OX=10090 GN=Nras PE=4 SV=1;>tr|C0H5X4|C0H5X4_MOUSE Isoform of Q61411, GTPase HRas OS=Mus musculus OX=10090 GN=Hras PE=2 SV=1;>tr|A…	HRAS;KRAS;NRAS	0	0	0	0	3	2361.5	2213.01	2839.04	2534	2340.85	2177.28	2089.06	2178.67	2852.12	2441.59	2371.32	2165.48	1697.39	1421.19	2521.49	1853.44	1779.08	1691.34	1852.28	1545.97	2316.24	1892.58	1914.97	1847.93	6	6	6	6	2410.95	2349.7	1827.32	1895	244.761	280.164	370.189	246.459	0.0983406	0.114494	0.190241
DNM1	Q3TCR7;G3X9G4;Q3T9X3;P39054;F8WIV5;P39054-2;G3UZZ3#A0A0J9YUE9;A0A0J9YUN4;P39053-5;P39053-3;P39053-4;P39053;P39053-6	Q3TCR7;G3X9G4;Q3T9X3;P39054;F8WIV5;P39054-2;G3UZZ3;A0A0J9YUE9;A0A0J9YUN4;P39053-5;P39053-3;P39053-4;P39053;P39053-6	tr|Q3TCR7|Q3TCR7_MOUSE;tr|G3X9G4|G3X9G4_MOUSE;tr|Q3T9X3|Q3T9X3_MOUSE;sp|P39054|DYN2_MOUSE;tr|F8WIV5|F8WIV5_MOUSE;sp|P39054-2|DYN2_MOUSE;tr|G3UZZ3|G3UZZ3_MOUSE;tr|A0A0J9YUE9|A0A0J9YUE9_MOUSE;tr|A0A0J9YUN4|A0A0J9YUN4_MOUSE;sp|P39053-5|DYN1_MOUSE;sp|P39053-3|DYN1_MOUSE;sp|P39053-4|DYN1_MOUSE;sp|P39053|DYN1_MOUSE;sp|P39053-6|DYN1_MOUSE	>tr|Q3TCR7|Q3TCR7_MOUSE Isoform of P39054, Dynamin-2 OS=Mus musculus OX=10090 GN=Dnm2 PE=1 SV=1;>tr|G3X9G4|G3X9G4_MOUSE Isoform of P39054, Dynamin-2 OS=Mus musculus OX=10090 GN=Dnm2 PE=1 SV=1;>tr|Q3T9X3|Q3T9X3_MOUSE Isoform of P39054, Dynamin-2 OS=Mus musculus OX=10090 GN=Dnm2 PE=1 SV=1;>sp|P39054|DYN2_MOUSE Dynamin-2 OS=Mus musculus OX=10090 GN=Dnm2 PE=1 SV=2;>tr|F8WIV5|F8WIV5_MOUSE Isoform of P…	DNM1;DNM2	0	0	0	0	1	625.988	559.768	745.11	632.496	614.712	550.875	570.028	551.725	628.337	607.845	591.055	522.863	460.147	424.901	536.422	436.223	461.122	435.56	448.762	448.519	521.033	448.646	503.226	450.683	6	6	6	6	621.491	578.642	459.062	470.145	69.6637	38.4357	40.573	33.0144	0.108696	0.0670248	0.0844931
HK1	G3UVV4;P17710-3;P17710-4;P17710;P17710-2	G3UVV4;P17710-3;P17710-4;P17710;P17710-2	tr|G3UVV4|G3UVV4_MOUSE;sp|P17710-3|HXK1_MOUSE;sp|P17710-4|HXK1_MOUSE;sp|P17710|HXK1_MOUSE;sp|P17710-2|HXK1_MOUSE	>tr|G3UVV4|G3UVV4_MOUSE Isoform of P17710, Hexokinase 1, isoform CRA_f OS=Mus musculus OX=10090 GN=Hk1 PE=1 SV=1;>sp|P17710-3|HXK1_MOUSE Isoform of P17710, Isoform HK1 of Hexokinase-1 OS=Mus musculus OX=10090 GN=Hk1;>sp|P17710-4|HXK1_MOUSE Isoform of P17710, Isoform HK1-SC of Hexokinase-1 OS=Mus musculus OX=10090 GN=Hk1;>sp|P17710|HXK1_MOUSE Hexokinase-1 OS=Mus musculus OX=10090 GN=Hk1 PE=1 SV=3;…	HK1	0	0	0	0	9	3721.63	3702.8	3397.66	3506.4	3443.52	3488.55	3915.01	4048.06	3921.38	4115.05	4311.63	4192.38	2865.72	3197.49	2848.72	2828.94	2743.38	2699.98	3167	3726.22	3172.06	3377.94	3189.81	3311.22	6	6	6	6	3543.43	4083.92	2864.04	3324.04	136.213	155.448	175.574	214.754	0.0381654	0.0379556	0.0594308
SYNGR1	O55100-2;O55100	O55100-2;O55100	sp|O55100-2|SNG1_MOUSE;sp|O55100|SNG1_MOUSE	>sp|O55100-2|SNG1_MOUSE Isoform of O55100, Isoform 1B of Synaptogyrin-1 OS=Mus musculus OX=10090 GN=Syngr1;>sp|O55100|SNG1_MOUSE Synaptogyrin-1 OS=Mus musculus OX=10090 GN=Syngr1 PE=1 SV=2	SYNGR1	0	0	0	0	1	312.318	326.237	383.508	354.976	320.814	289.131	296.815	281.724	326.533	307.122	325.532	264.74	235.276	218.73	292.238	202.537	231.451	242.566	239.293	237.765	266.899	228.439	249.392	246.429	6	6	6	6	331.164	300.411	237.133	244.703	33.3474	24.4664	30.4542	13.1114	0.0995859	0.0827118	0.123727
GIT1	Q5F258;Q68FF6	Q5F258;Q68FF6	tr|Q5F258|Q5F258_MOUSE;sp|Q68FF6|GIT1_MOUSE	>tr|Q5F258|Q5F258_MOUSE Isoform of Q68FF6, ARF GTPase-activating protein GIT1 OS=Mus musculus OX=10090 GN=Git1 PE=1 SV=1;>sp|Q68FF6|GIT1_MOUSE ARF GTPase-activating protein GIT1 OS=Mus musculus OX=10090 GN=Git1 PE=1 SV=1	GIT1	0	0	0	0	3	169.694	146.411	182.902	161.46	149.465	144.433	168.809	155.716	168.983	148.928	153.425	157.632	150.369	121.979	178.297	147.699	139.553	134.482	125.334	120.992	152.813	137.738	122.714	125.969	6	6	6	6	159.061	158.916	145.396	130.927	15.1873	8.25843	19.0482	12.2266	0.0938867	0.0516908	0.128049
RAB4A	P56371	P56371	sp|P56371|RAB4A_MOUSE	>sp|P56371|RAB4A_MOUSE Ras-related protein Rab-4A OS=Mus musculus OX=10090 GN=Rab4a PE=1 SV=2	RAB4A	0	0	0	0	1	69.2512	69.6237	83.5894	67.9352	72.0017	57.0775	61.9206	75.4181	70.0422	67.4999	77.9196	75.3687	51.621	53.8996	62.4557	53.3708	52.7023	48.0517	54.4177	58.3689	64.4515	58.7918	59.6793	57.1277	6	6	6	6	69.9131	71.3615	53.6835	58.8061	8.49224	6.02173	4.77557	3.31359	0.122633	0.0865277	0.0862482
CYTH2	Q99KH2;P63034-2;P63034;A0A1B0GRB2;A0A1B0GRB8;A0A1B0GRX7;P63034-3;A0A1Y7VIW9	Q99KH2;P63034-2;P63034;A0A1B0GRB2;A0A1B0GRB8;A0A1B0GRX7;P63034-3;A0A1Y7VIW9	tr|Q99KH2|Q99KH2_MOUSE;sp|P63034-2|CYH2_MOUSE;sp|P63034|CYH2_MOUSE;tr|A0A1B0GRB2|A0A1B0GRB2_MOUSE;tr|A0A1B0GRB8|A0A1B0GRB8_MOUSE;tr|A0A1B0GRX7|A0A1B0GRX7_MOUSE;sp|P63034-3|CYH2_MOUSE;tr|A0A1Y7VIW9|A0A1Y7VIW9_MOUSE	>tr|Q99KH2|Q99KH2_MOUSE Isoform of P63034, Cytohesin-2 OS=Mus musculus OX=10090 GN=Cyth2 PE=1 SV=1;>sp|P63034-2|CYH2_MOUSE Isoform of P63034, Isoform 2 of Cytohesin-2 OS=Mus musculus OX=10090 GN=Cyth2;>sp|P63034|CYH2_MOUSE Cytohesin-2 OS=Mus musculus OX=10090 GN=Cyth2 PE=1 SV=2;>tr|A0A1B0GRB2|A0A1B0GRB2_MOUSE Isoform of P63034, Cytohesin-2 OS=Mus musculus OX=10090 GN=Cyth2 PE=1 SV=2;>tr|A0A1B0GRB…	CYTH2	0	0	0	0	1	354.897	382.429	417.434	429.35	395.922	379.259	350.604	352.342	392.111	376.568	362.571	376.449	316.637	297.907	373.843	347.007	329.574	349.32	290.386	295.909	316.95	322.889	310.936	322.687	6	6	6	6	393.215	368.441	335.715	309.959	27.1255	16.1386	26.8236	13.8529	0.0692441	0.0436743	0.0804311
RAB2A	P53994;Q3TEG7	P53994;Q3TEG7	sp|P53994|RAB2A_MOUSE;tr|Q3TEG7|Q3TEG7_MOUSE	>sp|P53994|RAB2A_MOUSE Ras-related protein Rab-2A OS=Mus musculus OX=10090 GN=Rab2a PE=1 SV=1;>tr|Q3TEG7|Q3TEG7_MOUSE Isoform of P59279, Ras-related protein Rab-2B OS=Mus musculus OX=10090 GN=Rab2b PE=1 SV=1	RAB2A;RAB2B	0	0	0	0	8	5535.33	4630.79	5305.93	5147.95	5071.91	5346.45	5383.37	5319.21	5898.09	5328.79	5737.39	5773.78	4587.49	4690.67	4831.13	4582.18	4616.82	4553.73	4781.62	4551.71	4707.61	4761.18	4620.57	4882.87	6	6	6	6	5173.06	5573.44	4643.67	4717.59	311.085	258.081	103.051	118.613	0.0616589	0.0462568	0.0219543
ARHGEF7	Q9ES28-5;Q9ES28-3;Q9ES28-2;Q9ES28;Q9ES28-6;Q9ES28-4;Q9ES28-7;D3Z0V2;A0A0R4J0X8;Q9ES28-8	Q9ES28-5;Q9ES28-3;Q9ES28-2;Q9ES28;Q9ES28-6;Q9ES28-4;Q9ES28-7;D3Z0V2;A0A0R4J0X8;Q9ES28-8	sp|Q9ES28-5|ARHG7_MOUSE;sp|Q9ES28-3|ARHG7_MOUSE;sp|Q9ES28-2|ARHG7_MOUSE;sp|Q9ES28|ARHG7_MOUSE;sp|Q9ES28-6|ARHG7_MOUSE;sp|Q9ES28-4|ARHG7_MOUSE;sp|Q9ES28-7|ARHG7_MOUSE;tr|D3Z0V2|D3Z0V2_MOUSE;tr|A0A0R4J0X8|A0A0R4J0X8_MOUSE;sp|Q9ES28-8|ARHG7_MOUSE	>sp|Q9ES28-5|ARHG7_MOUSE Isoform of Q9ES28, Isoform E of Rho guanine nucleotide exchange factor 7 OS=Mus musculus OX=10090 GN=Arhgef7;>sp|Q9ES28-3|ARHG7_MOUSE Isoform of Q9ES28, Isoform C of Rho guanine nucleotide exchange factor 7 OS=Mus musculus OX=10090 GN=Arhgef7;>sp|Q9ES28-2|ARHG7_MOUSE Isoform of Q9ES28, Isoform A of Rho guanine nucleotide exchange factor 7 OS=Mus musculus OX=10090 GN=Arhge…	ARHGEF7	0	0	0	0	4	531.776	520.141	610.016	459.534	497.184	481.619	513.799	553.397	498.241	503.615	547.589	515.045	479.562	391.781	576.968	430.964	437.679	440.425	441.872	420.839	468.073	433.587	476.087	420.65	6	6	6	6	516.712	521.948	459.563	443.518	52.5863	23.0595	63.9398	23.6744	0.0987353	0.0438008	0.1325
PICALM	Q7M6Y3-2;Q7M6Y3-3;Q7M6Y3-4;Q7M6Y3-6;Q7M6Y3-5;Q7M6Y3;A0A140LHG9	Q7M6Y3-2;Q7M6Y3-3;Q7M6Y3-4;Q7M6Y3-6;Q7M6Y3-5;Q7M6Y3;A0A140LHG9	sp|Q7M6Y3-2|PICAL_MOUSE;sp|Q7M6Y3-3|PICAL_MOUSE;sp|Q7M6Y3-4|PICAL_MOUSE;sp|Q7M6Y3-6|PICAL_MOUSE;sp|Q7M6Y3-5|PICAL_MOUSE;sp|Q7M6Y3|PICAL_MOUSE;tr|A0A140LHG9|A0A140LHG9_MOUSE	>sp|Q7M6Y3-2|PICAL_MOUSE Isoform of Q7M6Y3, Isoform 2 of Phosphatidylinositol-binding clathrin assembly protein OS=Mus musculus OX=10090 GN=Picalm;>sp|Q7M6Y3-3|PICAL_MOUSE Isoform of Q7M6Y3, Isoform 3 of Phosphatidylinositol-binding clathrin assembly protein OS=Mus musculus OX=10090 GN=Picalm;>sp|Q7M6Y3-4|PICAL_MOUSE Isoform of Q7M6Y3, Isoform 4 of Phosphatidylinositol-binding clathrin assembly p…	PICALM	0	1	1	0	2	189.629	186.852	206.732	173.508	131.942	163.406	196.552	185.376	159.626	178.397	163.316	186.204	145.698	130.63	174.477	122.972	121.907	123.3	166.487	161.033	161.816	142.266	149.546	145.819	6	6	6	6	175.345	178.245	136.497	154.495	25.8894	14.2752	20.6471	9.8939	0.157601	0.0811087	0.142133
PRKACA	P05132-2;P05132#P68181-2;P68181-3;P68181;P68181-4	P05132-2;P05132;P68181-2;P68181-3;P68181;P68181-4	sp|P05132-2|KAPCA_MOUSE;sp|P05132|KAPCA_MOUSE;sp|P68181-2|KAPCB_MOUSE;sp|P68181-3|KAPCB_MOUSE;sp|P68181|KAPCB_MOUSE;sp|P68181-4|KAPCB_MOUSE	>sp|P05132-2|KAPCA_MOUSE Isoform of P05132, Isoform 2 of cAMP-dependent protein kinase catalytic subunit alpha OS=Mus musculus OX=10090 GN=Prkaca;>sp|P05132|KAPCA_MOUSE cAMP-dependent protein kinase catalytic subunit alpha OS=Mus musculus OX=10090 GN=Prkaca PE=1 SV=3;>sp|P68181-2|KAPCB_MOUSE Isoform of P68181, Isoform 2 of cAMP-dependent protein kinase catalytic subunit beta OS=Mus musculus OX=10…	PRKACA;PRKACB	0	0	0	0	2	719.522	667.175	796.814	776.173	700.826	704.06	663.085	709.818	754.723	765.983	748.631	723.869	602.601	623.315	697.85	585.331	605.735	570.392	611.301	632.379	666.699	634.17	629.109	621.639	6	6	6	6	727.428	727.685	614.204	632.55	49.269	37.7983	44.8088	18.7149	0.0672101	0.0530418	0.0705755
PRKAR2A	A0A0A6YX73;Q8K1M3;P12367;A0A0A6YY28	A0A0A6YX73;Q8K1M3;P12367;A0A0A6YY28	tr|A0A0A6YX73|A0A0A6YX73_MOUSE;tr|Q8K1M3|Q8K1M3_MOUSE;sp|P12367|KAP2_MOUSE;tr|A0A0A6YY28|A0A0A6YY28_MOUSE	>tr|A0A0A6YX73|A0A0A6YX73_MOUSE Isoform of P12367, cAMP-dependent protein kinase type II-alpha regulatory subunit OS=Mus musculus OX=10090 GN=Prkar2a PE=1 SV=1;>tr|Q8K1M3|Q8K1M3_MOUSE Isoform of P12367, Protein kinase, cAMP dependent regulatory, type II alpha OS=Mus musculus OX=10090 GN=Prkar2a PE=1 SV=1;>sp|P12367|KAP2_MOUSE cAMP-dependent protein kinase type II-alpha regulatory subunit OS=Mus m…	PRKAR2A	0	0	0	0	2	83.3736	90.7861	91.9168	83.2387	71.7895	81.4787	86.1393	98.94	98.5609	97.8491	88.3323	88.3384	75.9456	73.122	79.7997	71.4856	73.436	70.8624	75.2874	73.8518	83.5838	86.0707	85.7212	81.5405	6	6	6	6	83.7639	93.0267	74.1086	81.0092	7.27761	6.00506	3.30474	5.26689	0.0892483	0.0647912	0.0439242
ATP6V1C1	Q9Z1G3;A0A2I3BPD0	Q9Z1G3;A0A2I3BPD0	sp|Q9Z1G3|VATC1_MOUSE;tr|A0A2I3BPD0|A0A2I3BPD0_MOUSE	>sp|Q9Z1G3|VATC1_MOUSE V-type proton ATPase subunit C 1 OS=Mus musculus OX=10090 GN=Atp6v1c1 PE=1 SV=4;>tr|A0A2I3BPD0|A0A2I3BPD0_MOUSE Isoform of Q9Z1G3, V-type proton ATPase subunit C OS=Mus musculus OX=10090 GN=Atp6v1c1 PE=1 SV=1	ATP6V1C1	0	0	0	1	4	428.302	422.028	500.036	447.088	482.766	441.363	404.107	408.817	513.106	441.887	454.374	439.523	357.22	320.006	390.603	340.157	333.774	351.534	375.176	345.629	409.153	392.584	380.655	411.432	6	6	6	6	453.597	443.636	348.882	385.771	31.0996	39.3354	24.3122	24.5009	0.0676279	0.0863804	0.0685148
ATP6V0D1	P51863	P51863	sp|P51863|VA0D1_MOUSE	>sp|P51863|VA0D1_MOUSE V-type proton ATPase subunit d 1 OS=Mus musculus OX=10090 GN=Atp6v0d1 PE=1 SV=2	ATP6V0D1	0	0	0	0	3	1625.28	1634.5	1711.58	1683.99	1555.25	1431.86	1597.55	1710.25	1639.05	1695.09	1692.24	1551.38	1336.05	1368.08	1415.83	1226.11	1220.47	1225.63	1401.7	1512.95	1518.71	1351.08	1376.28	1465.62	6	6	6	6	1607.08	1647.59	1298.7	1437.72	101.298	63.2596	85.6242	71.5206	0.0648	0.0387755	0.065602
CLTC	Q5SXR6;Q68FD5	Q5SXR6;Q68FD5	tr|Q5SXR6|Q5SXR6_MOUSE;sp|Q68FD5|CLH1_MOUSE	>tr|Q5SXR6|Q5SXR6_MOUSE Isoform of Q68FD5, Clathrin heavy chain OS=Mus musculus OX=10090 GN=Cltc PE=1 SV=1;>sp|Q68FD5|CLH1_MOUSE Clathrin heavy chain 1 OS=Mus musculus OX=10090 GN=Cltc PE=1 SV=3	CLTC	2	0	4	2	43	19238.4	20667.2	19993.1	19344.7	17919.3	18353.2	20243.2	22110.7	20731	20663.9	20418.2	19288	15668	15981.7	16761.9	15118.8	15938.4	16747.9	17081.5	18249.6	18793.3	17110.4	19076.7	18478.7	6	6	6	6	19252.7	20575.8	16036.1	18131.7	1014.38	914.527	636.081	849.807	0.0527747	0.0441789	0.0397682
SH3GL1	Q62419	Q62419	sp|Q62419|SH3G1_MOUSE	>sp|Q62419|SH3G1_MOUSE Endophilin-A2 OS=Mus musculus OX=10090 GN=Sh3gl1 PE=1 SV=1	SH3GL1	0	0	0	0	1	23.6419	26.3569	28.9485	18.564	32.5042	25.4837	26.5692	25.9527	30.6532	25.138	22.9584	24.465	29.6358	27.6749	28.9431	23.1749	29.8238	27.8538	29.1177	23.201	29.9205	22.531	24.4706	20.4155	6	6	6	6	25.9166	25.9561	27.8511	24.9427	4.73719	2.61983	2.4563	3.78886	0.192843	0.0979049	0.0937677
SNX1	Q6NZD2;Q9WV80	Q6NZD2;Q9WV80	tr|Q6NZD2|Q6NZD2_MOUSE;sp|Q9WV80|SNX1_MOUSE	>tr|Q6NZD2|Q6NZD2_MOUSE Isoform of Q9WV80, Sorting nexin-1 OS=Mus musculus OX=10090 GN=Snx1 PE=1 SV=1;>sp|Q9WV80|SNX1_MOUSE Sorting nexin-1 OS=Mus musculus OX=10090 GN=Snx1 PE=1 SV=1	SNX1	0	0	0	0	2	158.604	166.047	124.524	144.47	161.38	182.44	147.69	153.172	145.946	167.121	162.522	166.792	179.923	184.054	174.684	176.004	198.424	177.006	174.277	168.936	173.036	193.736	199.265	160.584	6	6	6	6	156.244	157.207	181.682	178.306	19.7942	9.50873	8.85565	14.9883	0.131974	0.0607762	0.0474799
HNRNPLL	Q921F4	Q921F4	sp|Q921F4|HNRLL_MOUSE	>sp|Q921F4|HNRLL_MOUSE Heterogeneous nuclear ribonucleoprotein L-like OS=Mus musculus OX=10090 GN=Hnrnpll PE=1 SV=3	HNRNPLL	0	0	0	0	6	1012.61	1047.65	1056.63	1117.6	1143.44	1107.34	1147.72	1094.51	1017.44	1068.65	1036.66	1184.64	1393.65	1518.38	1259.3	1507.85	1311.57	1200.39	1299.65	1367.61	1207.74	1373.03	1170.98	1244.47	6	6	6	6	1080.88	1091.6	1365.19	1277.25	49.6283	64.5903	131.054	83.7141	0.0460864	0.0588157	0.0963475
ARHGEF2	H3BJU7;H3BJX8;H3BJ45;H3BJ40;H3BKH9;Q60875-5;Q60875-4;Q60875;Q60875-2;Q60875-3	H3BJU7;H3BJX8;H3BJ45;H3BJ40;H3BKH9;Q60875-5;Q60875-4;Q60875;Q60875-2;Q60875-3	tr|H3BJU7|H3BJU7_MOUSE;tr|H3BJX8|H3BJX8_MOUSE;tr|H3BJ45|H3BJ45_MOUSE;tr|H3BJ40|H3BJ40_MOUSE;tr|H3BKH9|H3BKH9_MOUSE;sp|Q60875-5|ARHG2_MOUSE;sp|Q60875-4|ARHG2_MOUSE;sp|Q60875|ARHG2_MOUSE;sp|Q60875-2|ARHG2_MOUSE;sp|Q60875-3|ARHG2_MOUSE	>tr|H3BJU7|H3BJU7_MOUSE Isoform of Q60875, Rho guanine nucleotide exchange factor 2 OS=Mus musculus OX=10090 GN=Arhgef2 PE=1 SV=1;>tr|H3BJX8|H3BJX8_MOUSE Isoform of Q60875, Rho guanine nucleotide exchange factor 2 OS=Mus musculus OX=10090 GN=Arhgef2 PE=1 SV=1;>tr|H3BJ45|H3BJ45_MOUSE Isoform of Q60875, Rho guanine nucleotide exchange factor 2 OS=Mus musculus OX=10090 GN=Arhgef2 PE=1 SV=1;>tr|H3BJ4…	ARHGEF2	0	0	0	0	3	246.312	217.08	288.262	241.529	240.148	260.622	217.192	199.258	204.559	186.006	206.491	209.04	294.831	255.428	274.393	274.258	294.098	257.061	227.469	227.365	231.511	251.404	255.334	257.904	6	6	6	6	248.992	203.758	275.012	241.831	23.8194	10.5056	17.1101	14.5214	0.0946665	0.0524269	0.0622779
EIF6	O55135;A6PWZ2	O55135;A6PWZ2	sp|O55135|IF6_MOUSE;tr|A6PWZ2|A6PWZ2_MOUSE	>sp|O55135|IF6_MOUSE Eukaryotic translation initiation factor 6 OS=Mus musculus OX=10090 GN=Eif6 PE=1 SV=2;>tr|A6PWZ2|A6PWZ2_MOUSE Isoform of O55135, Eukaryotic translation initiation factor 6 (Fragment) OS=Mus musculus OX=10090 GN=Eif6 PE=1 SV=1	EIF6	0	0	0	0	2	406.042	381.149	430.293	391.916	415.2	428.468	387.728	358.449	383.091	369.438	387.983	383.852	437.923	450.449	502.703	457.107	457.2	479.476	451.352	445.494	435.378	462.681	483.036	452.078	6	6	6	6	408.845	378.423	464.143	455.003	19.7333	11.9072	23.2149	16.3844	0.0486095	0.0318903	0.0493406
PCBP1	P60335	P60335	sp|P60335|PCBP1_MOUSE	>sp|P60335|PCBP1_MOUSE Poly(rC)-binding protein 1 OS=Mus musculus OX=10090 GN=Pcbp1 PE=1 SV=1	PCBP1	1	0	0	0	4	2020.93	2093.98	2024.48	1893.02	2124.02	2047.97	1955.7	1891.96	1844.68	1774.41	1923.86	1780.21	2374.56	2406.06	2282.01	2378.08	2495.52	2289.31	2332.17	2307.21	2078.67	2283.14	2246.62	2293.85	6	6	6	6	2034.07	1861.8	2370.92	2256.94	80.0404	75.0523	79.2352	91.7838	0.039985	0.0404051	0.03329
CNN3	Q9DAW9;A0A0G2JDV8	Q9DAW9;A0A0G2JDV8	sp|Q9DAW9|CNN3_MOUSE;tr|A0A0G2JDV8|A0A0G2JDV8_MOUSE	>sp|Q9DAW9|CNN3_MOUSE Calponin-3 OS=Mus musculus OX=10090 GN=Cnn3 PE=1 SV=1;>tr|A0A0G2JDV8|A0A0G2JDV8_MOUSE Isoform of Q9DAW9, Calponin OS=Mus musculus OX=10090 GN=Cnn3 PE=1 SV=1	CNN3	0	0	0	0	3	518.386	497.198	494.839	441.881	517.696	510.545	478.368	489.775	465.167	462.283	436.791	486.507	563.594	466.301	616.144	528.948	596.102	536.842	548.415	534.081	690.187	564.868	609.218	514.315	6	6	6	6	496.758	469.815	551.322	576.847	28.676	19.5913	53.4728	64.1636	0.0600148	0.0423141	0.0995622
PCBP2	Q61990;Q61990-3;Q61990-2	Q61990;Q61990-3;Q61990-2	sp|Q61990|PCBP2_MOUSE;sp|Q61990-3|PCBP2_MOUSE;sp|Q61990-2|PCBP2_MOUSE	>sp|Q61990|PCBP2_MOUSE Poly(rC)-binding protein 2 OS=Mus musculus OX=10090 GN=Pcbp2 PE=1 SV=1;>sp|Q61990-3|PCBP2_MOUSE Isoform of Q61990, Isoform 3 of Poly(rC)-binding protein 2 OS=Mus musculus OX=10090 GN=Pcbp2;>sp|Q61990-2|PCBP2_MOUSE Isoform of Q61990, Isoform 2 of Poly(rC)-binding protein 2 OS=Mus musculus OX=10090 GN=Pcbp2	PCBP2	1	1	0	0	5	2863.71	3415.31	2841.12	2724.42	3304.08	3110.72	3151.19	3031.26	2715.34	2827.18	2917.58	2893.59	3681.39	3986.39	3387.25	3757	3988.07	3616.14	3752.3	3846.28	3213.44	3645.25	3463.73	3694.85	6	6	6	6	3043.23	2922.69	3736.04	3602.64	277.761	152.964	230.498	229.28	0.0908999	0.0522109	0.0623028
FXR1	A0A0G2JEP0;Q61584-2;Q61584-5;Q61584-6;Q61584-4;Q61584-3;Q61584;A0A0H2UH27;Q61584-7	A0A0G2JEP0;Q61584-2;Q61584-5;Q61584-6;Q61584-4;Q61584-3;Q61584;A0A0H2UH27;Q61584-7	tr|A0A0G2JEP0|A0A0G2JEP0_MOUSE;sp|Q61584-2|FXR1_MOUSE;sp|Q61584-5|FXR1_MOUSE;sp|Q61584-6|FXR1_MOUSE;sp|Q61584-4|FXR1_MOUSE;sp|Q61584-3|FXR1_MOUSE;sp|Q61584|FXR1_MOUSE;tr|A0A0H2UH27|A0A0H2UH27_MOUSE;sp|Q61584-7|FXR1_MOUSE	>tr|A0A0G2JEP0|A0A0G2JEP0_MOUSE Isoform of Q61584, Fragile X mental retardation syndrome-related protein 1 OS=Mus musculus OX=10090 GN=Fxr1 PE=1 SV=1;>sp|Q61584-2|FXR1_MOUSE Isoform of Q61584, Isoform A of Fragile X mental retardation syndrome-related protein 1 OS=Mus musculus OX=10090 GN=Fxr1;>sp|Q61584-5|FXR1_MOUSE Isoform of Q61584, Isoform D of Fragile X mental retardation syndrome-related pr…	FXR1	2	2	0	0	3	128.477	139.626	149.841	134.145	171.435	135.976	137.273	120.598	133.549	128.566	102.158	124.24	173.667	173.838	162.897	171.302	155.647	142.039	162.083	170.338	159.114	163.649	179.224	138.438	6	6	6	6	143.25	124.397	163.232	162.141	15.5241	12.4577	12.5959	13.6551	0.1039	0.105615	0.0797503
CTBP2	Q91YZ2;P56546;P56546-2;E9PWQ9;E9Q0T4	Q91YZ2;P56546;P56546-2;E9PWQ9;E9Q0T4	tr|Q91YZ2|Q91YZ2_MOUSE;sp|P56546|CTBP2_MOUSE;sp|P56546-2|CTBP2_MOUSE;tr|E9PWQ9|E9PWQ9_MOUSE;tr|E9Q0T4|E9Q0T4_MOUSE	>tr|Q91YZ2|Q91YZ2_MOUSE Isoform of P56546, C-terminal binding protein 2, isoform CRA_b OS=Mus musculus OX=10090 GN=Ctbp2 PE=1 SV=1;>sp|P56546|CTBP2_MOUSE C-terminal-binding protein 2 OS=Mus musculus OX=10090 GN=Ctbp2 PE=1 SV=2;>sp|P56546-2|CTBP2_MOUSE Isoform of P56546, Isoform 2 of C-terminal-binding protein 2 OS=Mus musculus OX=10090 GN=Ctbp2;>tr|E9PWQ9|E9PWQ9_MOUSE Isoform of P56546, C-termina…	CTBP2	0	0	0	0	4	305.661	345.451	377.332	352.045	364.72	400.756	342.398	333.182	310.516	367.998	314.48	359.911	407.839	432.752	417.576	466.841	439.601	423.896	446.345	438.423	412.481	485.978	439.095	433	6	6	6	6	357.661	338.081	431.418	442.554	32.1827	23.3709	20.6286	24.1855	0.0921291	0.0692563	0.0471775
GAPDH	S4R1W1;A0A0A0MQF6;P16858;A0A1D5RLD8;S4R257	S4R1W1;A0A0A0MQF6;P16858;A0A1D5RLD8;S4R257	tr|S4R1W1|S4R1W1_MOUSE;tr|A0A0A0MQF6|A0A0A0MQF6_MOUSE;sp|P16858|G3P_MOUSE;tr|A0A1D5RLD8|A0A1D5RLD8_MOUSE;tr|S4R257|S4R257_MOUSE	>tr|S4R1W1|S4R1W1_MOUSE Glyceraldehyde-3-phosphate dehydrogenase OS=Mus musculus OX=10090 GN=Gm3839 PE=1 SV=1;>tr|A0A0A0MQF6|A0A0A0MQF6_MOUSE Isoform of P16858, Glyceraldehyde-3-phosphate dehydrogenase OS=Mus musculus OX=10090 GN=Gapdh PE=1 SV=1;>sp|P16858|G3P_MOUSE Glyceraldehyde-3-phosphate dehydrogenase OS=Mus musculus OX=10090 GN=Gapdh PE=1 SV=2;>tr|A0A1D5RLD8|A0A1D5RLD8_MOUSE Glyceraldehyde-…	GAPDH;GM10358;GM3839	1	1	0	1	27	32737.7	27577.8	31766.5	30547.5	29980.4	29737	32406.1	29080.6	30170.2	28880.4	26379.3	26965.4	42981.9	43205.3	37473.7	39422.5	36978.6	41164.6	41270.5	40322.6	35082	38357.6	36432.2	36873.6	6	6	6	6	30391.1	28980.3	40204.4	38056.4	1785.14	2190.76	2687.58	2384.99	0.0593801	0.0751113	0.0671706
ACTN1	Q7TPR4;A1BN54	Q7TPR4;A1BN54	sp|Q7TPR4|ACTN1_MOUSE;tr|A1BN54|A1BN54_MOUSE	>sp|Q7TPR4|ACTN1_MOUSE Alpha-actinin-1 OS=Mus musculus OX=10090 GN=Actn1 PE=1 SV=1;>tr|A1BN54|A1BN54_MOUSE Isoform of Q7TPR4, Alpha actinin 1a OS=Mus musculus OX=10090 GN=Actn1 PE=1 SV=1	ACTN1	1	0	1	0	6	295.359	461.384	414.412	391.355	384.682	403.606	429.458	524.067	535.759	550.861	483.714	468.783	300.487	344.844	494.607	379.817	415.246	389.145	531.099	616.127	875.132	771.678	724.793	740.663	6	6	6	6	391.799	498.774	387.358	709.915	54.4873	46.1555	65.8697	120.871	0.149465	0.0945758	0.169808
CHD4	E9QAS4;E9QAS5;Q6PDQ2	E9QAS4;E9QAS5;Q6PDQ2	tr|E9QAS4|E9QAS4_MOUSE;tr|E9QAS5|E9QAS5_MOUSE;sp|Q6PDQ2|CHD4_MOUSE	>tr|E9QAS4|E9QAS4_MOUSE Isoform of Q6PDQ2, Chromodomain-helicase-DNA-binding protein 4 OS=Mus musculus OX=10090 GN=Chd4 PE=1 SV=1;>tr|E9QAS5|E9QAS5_MOUSE Isoform of Q6PDQ2, Chromodomain-helicase-DNA-binding protein 4 OS=Mus musculus OX=10090 GN=Chd4 PE=1 SV=1;>sp|Q6PDQ2|CHD4_MOUSE Chromodomain-helicase-DNA-binding protein 4 OS=Mus musculus OX=10090 GN=Chd4 PE=1 SV=1	CHD4	0	0	0	0	4	236.496	250.59	225.476	299.48	187.56	247.86	250.171	212.824	227.082	278.293	166.422	183.375	351.033	391.245	269.963	454.808	309.939	298.977	347.086	356.057	315.479	335.17	254.509	275.103	6	6	6	6	241.244	219.694	345.994	313.901	36.5396	41.5246	68.1248	40.9044	0.15367	0.193229	0.193426
CTSD	F8WIR1;P18242;F6Y6L6	F8WIR1;P18242;F6Y6L6	tr|F8WIR1|F8WIR1_MOUSE;sp|P18242|CATD_MOUSE;tr|F6Y6L6|F6Y6L6_MOUSE	>tr|F8WIR1|F8WIR1_MOUSE Isoform of P18242, Cathepsin D OS=Mus musculus OX=10090 GN=Ctsd PE=1 SV=2;>sp|P18242|CATD_MOUSE Cathepsin D OS=Mus musculus OX=10090 GN=Ctsd PE=1 SV=1;>tr|F6Y6L6|F6Y6L6_MOUSE Uncharacterized protein (Fragment) OS=Mus musculus OX=10090 PE=1 SV=1	CTSD	2	1	1	0	6	2740.31	2900.76	2212.99	2380.01	2505.42	2515.7	2878.94	3269.03	2723.3	2969.52	3085.92	2820.24	3784.01	3816.89	4301.97	2947.43	3458.18	3782.68	4298.09	5094.48	5016.41	4136.29	4804.54	4841.7	6	6	6	6	2542.53	2957.83	3681.86	4698.58	246.8	196.745	450.063	391.414	0.0970325	0.065835	0.12714
[truncated: 47 more columns]
